# Supplementary material for: Comparative evaluation of extraction methods for apoplastic proteins from maize leaves
Source: Plant Methods. 2011 Dec 22;7:48. doi: 10.1186/1746-4811-7-48 (PMC3284877; doi:10.1186/1746-4811-7-48)
Supplement: Additional file 3 — Identification of proteins from the apoplast of maize leaves. Provided are the UniProt database identifiers, the PLGS score, probability score for identification, number of identified peptides, protein coverage and the peptide sequence. [file 1746-4811-7-48-S3.XLS]

## Sheet: Tabelle1
Entry	Description	mW (Da)	pI (pH)	PLGS Score	Probability (%)	Peptides	Coverage (%)	Mean Error	RMS Error	Peptides
UniRef100_P13867	Alpha amylase trypsin inhibitor n 2 Tax Zea mays RepID IAAT MAIZE	22060	7.6862	12.3406	50.06	4	25.7282	2.1245	2.935	(-)AVFTVVNQCPFTVWAASVPVGGGR(Q) Carbamidomethyl C (9)	(R)ITAPAGTTAAR(I)	(R)TGCQFDASGR(G) Carbamidomethyl C (3)	(R)CAVDVNAR(C) Carbamidomethyl C (1)
UniRef100_P25272	Kunitz type trypsin inhibitor KTI1 n 1 Tax Glycine max RepID KTI1 SOYBN	22531	4.7741	13.0363	100	2	13.3005	4.4412	4.7318	(K)GGGIEVDSTGK(E)	(K)EICPLTVVQSPNELDK(G) Carbamidomethyl C (3)
UniRef90_A1Z263	Putative vitamin B 12 independent methionine synthase Fragment n 1 Tax Pisum sativum RepID A1Z263	34651	5.6801	13.0363	100	1	7.4303	1.8938	1.8938	(K)ALGVETVPVLVGPVSYLLLSKPAK(G)
UniRef90_A2Q1E1	Putative uncharacterized protein n 1 Tax Medicago truncatula RepID A2Q1E1 MEDTR	15204	7.3502	13.0337	100	1	5.303	4.1674	4.1674	(-)MEVLCSR(W) Carbamidomethyl C (5)
UniRef90_A2XJC7	Putative uncharacterized protein n 1 Tax Oryza sativa subsp indica RepID A2XJC7 ORYSI	47359	7.1574	13.0285	99.59	2	4.6809	2.0673	2.4398	(K)AGPTGIAADTR(R)	(K)SQPSGTAGFGR(L)
UniRef90_A2ZG56	Putative uncharacterized protein n 1 Tax Oryza sativa subsp indica RepID A2ZG56 ORYSI	111459	6.3459	12.994	96.22	1	2.145	5.7121	5.7575	(K)CGGLPLAIITMASLLADKSDR® Carbamidomethyl C (1)	Carbamidomethyl C (1)
UniRef90_A3BCJ8	Putative uncharacterized protein n 1 Tax Oryza sativa subsp japonica RepID A3BCJ8 ORYSJ	32219	6.9507	12.3967	52.95	1	4.8544	5.9927	5.9932	(R)DMTALSGAHTLGQAR(C)
UniRef90_A3C0Z2	Triosephosphate isomerase n 1 Tax Oryza sativa subsp japonica RepID A3C0Z2 ORYSJ	25993	8.7001	12.8699	84.99	4	22.0408	3.5136	4.489	(K)AAYALSQNVK(V)	(K)VIACIGELLEER(E) Carbamidomethyl C (4)	(K)VATPEQAQEVHAAVR(D)	(R)IIYGGSVNAANCAELAK(K) Carbamidomethyl C (12)
UniRef90_A3CAN2	Putative uncharacterized protein n 1 Tax Oryza sativa subsp japonica RepID A3CAN2 ORYSJ	63839	6.0185	13.0106	97.83	3	4.5685	3.1583	3.8607	(K)NDAGILPLDR(T)	(K)VPMTDMR(M)	(R)ADPATGYPGR(S)
UniRef90_A4PIZ1	Cysteine proteinase n 1 Tax Lotus japonicus RepID A4PIZ1 LOTJA	37644	4.6837	12.3917	52.68	1	2.6316	2.5884	2.6687	(R)QEGAVTPVK(N)
UniRef90_A4PIZ3	Cysteine proteinase n 1 Tax Lotus japonicus RepID A4PIZ3 LOTJA	37384	5.7896	12.5452	61.42	1	4.1056	2.6934	2.7984	(K)LVSLSEQELVDCDR(K) Carbamidomethyl C (12)
UniRef90_A4RUM7	Predicted protein n 1 Tax Ostreococcus lucimarinus strain CCE9901 RepID A4RUM7 OSTLU	17652	9.4395	13.033	100	1	4.2169	6.0857	6.0857	(R)SELSELR(E)
UniRef90_A5B0V7	Putative uncharacterized protein n 1 Tax Vitis vinifera RepID A5B0V7 VITVI	94461	8.6559	13.034	100	1	2.1951	33273.9	33273.9	(K)ILLPNEYSCAACSQALVR(I) Carbamidomethyl C (9), Carbamidomethyl C (12)
UniRef90_A5BA78	Putative uncharacterized protein n 3 Tax Vitis vinifera RepID A5BA78 VITVI	59976	6.2911	13.0306	99.8	2	4.1441	2.6485	2.9949	(R)IGAATAIEVR(A)	(K)MHANHELVTGFLK(N)
UniRef90_A5BDH7	Fructose bisphosphate aldolase n 9 Tax core eudicotyledons RepID A5BDH7 VITVI	42921	8.0704	13.0363	100	4	14.3216	4.2531	5.0645	(R)LASIGLENTEANR(Q)	(R)YAAISQDNGLVPIVEPEILLDGEHGIER(T)	(R)TFEVAQK(V)	(K)ANSLAQLGK(Y)
UniRef90_A5BZ28	Putative uncharacterized protein n 2 Tax Vitis vinifera RepID A5BZ28 VITVI	11490	4.6461	12.8643	84.51	1	10.5769	4.5148	5.2625	(R)MIAPVIDELAK(E)
UniRef90_A5C8M8	Putative uncharacterized protein n 1 Tax Vitis vinifera RepID A5C8M8 VITVI	50699	7.3876	13.0362	100	1	2.4499	5.1204	5.1207	(R)IWVFSGDTDGR(I)
UniRef90_A5H454	Peroxidase 66 n 1 Tax Zea mays RepID PER66 MAIZE	33398	8.0195	13.0284	99.58	2	8.125	5.5739	5.8186	(R)LHFHDCFVR(G) Carbamidomethyl C (6)	(R)DGVVALGGPSWTVLLGR(R)
UniRef90_A5H8G4	Peroxidase 1 n 3 Tax Andropogoneae RepID PER1 MAIZE	38330	6.8859	13.0315	99.89	3	7.3569	4.9805	5.7885	(R)QAVAAAFAK(D)	(R)LHFHDCFVR(G) Carbamidomethyl C (6)	(K)TAVEQSCPR(T) Carbamidomethyl C (7)
UniRef90_A5JTQ2	Alpha N arabinofuranosidase Fragment n 1 Tax Medicago varia RepID XYL1 MEDVA	83673	6.2205	13.034	100	2	4.0052	4.2724	4.6438	(R)YTFDAVVSQQDLDDTFQPPFK(S)	(R)ADPATGYPGR(T)
UniRef90_A5WYF8	Seed storage protein A n 2 Tax Vigna luteola RepID A5WYF8 9FABA	49839	4.9129	13.0363	100	1	2.746	7.0291	7.0291	(K)TLSSEDEPFNLR(N)
UniRef90_A6YF91	Ribulose 1 5 bisphosphate carboxylase oxygenase large subunit Fragment n 9 RepID A6YF91 9EUKA	23991	9.6348	12.9816	95.03	3	21.9626	4.6216	5.5294	(K)TFQGPPHGIQVER(D)	(R)GGLDFTKDDENVNSQPFMR(W)	(R)MSGGDHLHSGTVVGK(L)
UniRef90_A7DX17	Phosphoenolpyruvate carboxylase Fragment n 1 Tax Cyrtococcum patens RepID A7DX17 9POAL	70953	6.1866	13.0306	99.8	5	5.0794	3.8223	4.4799	(K)YYIEFWK(Q)	(K)LTIFHGR(G)	(R)FVEYFR(A)	(R)VTIDLLEMVFAK(G)	(R)VTIDLLEMVFAK(G) Oxidation M (8)
UniRef90_A7DX26	Phosphoenolpyruvate carboxylase Fragment n 2 Tax Poaceae RepID A7DX26 9POAL	49904	5.3419	13.0363	100	4	6.576	4.6235	5.1516	(K)LTIFHGR(G)	(R)SATPETEYGR(M)	(R)VTIDLLEMVFAK(G)	(R)VTIDLLEMVFAK(G) Oxidation M (8)
UniRef90_A7DX31	Phosphoenolpyruvate carboxylase Fragment n 19 Tax Poaceae RepID A7DX31 BRAPI	49559	5.3987	12.9126	88.69	2	2.9545	4.1201	5.0091	(K)LTIFHGR(G)	(R)FVEYFR(R)
UniRef90_A7DX42	Phosphoenolpyruvate carboxylase Fragment n 15 Tax Chloridoideae RepID A7DX42 9POAL	49540	6.9304	13.0363	100	9	23.6902	5.4185	5.9706	(R)QPLPVVPLFER(L)	(R)GGGPTHLAILSQPPDTINGSLR(V)	(R)FTAATLEHGMHPPVSPKPEWR(K)	(R)FVEYFR(S)	(R)SATPETEYGR(M)	(R)AIPWIFSWTQTR(F)	(K)EMYNEWPFFR(V)	(R)VTLDLLEMVFAK(G)	(R)VTLDLLEMVFAK(G) Oxidation M (8)
UniRef90_A7DX45	Phosphoenolpyruvate carboxylase Fragment n 2 Tax Digitaria RepID A7DX45 9POAL	49403	5.7235	13.0363	100	8	20.7289	4.961	5.5193	(R)QEWLISELR(G)	(R)LSAAWQLYR(A)	(R)GGGPTHLAILSQPPDTINGSIR(V)	(R)FTAATLEHGMHPPVSPKPEWR(A)	(R)FVEYFR(S)	(R)AIPWIFSWTQTR(F)	(R)VTLDLLEMVFAK(G)	(R)VTLDLLEMVFAK(G) Oxidation M (8)
UniRef90_A7DX70	Phosphoenolpyruvate carboxylase Fragment n 3 Tax Paniceae RepID A7DX70 MELMI	49628	6.683	13.0363	100	7	12.9841	4.9966	5.4002	(K)ITLFHGR(G)	(R)FVEYFR(S)	(R)SATPETEYGR(M)	(R)AIPWIFSWTQTR(F)	(K)QMYNEWPFFR(V) Oxidation M (2)	(R)VTLDLLEMVFAK(G)	(R)VTLDLLEMVFAK(G) Oxidation M (8)
UniRef90_A7DXA5	Phosphoenolpyruvate carboxylase Fragment n 4 Tax Panicum RepID A7DXA5 PANCA	49803	6.4708	13.0363	100	9	22.0957	4.7563	5.3628	(-)HTDVIDAITTHIGIGSYR(S)	(R)QEWLLSELR(G)	(R)LSAAWQLYR(A)	(R)FTAATLEHGMHPPVSPKPEWR(K)	(R)FVEYFR(S)	(R)SATPETEYGR(M)	(R)AIPWIFSWTQTR(F)	(R)VTIDLLEMVFAK(G)	(R)VTIDLLEMVFAK(G) Oxidation M (8)
UniRef90_A7DXE1	Phosphoenolpyruvate carboxylase Fragment n 1 Tax Tristachya leucothrix RepID A7DXE1 9POAL	49613	6.3538	13.0363	100	10	24.8292	5.3776	5.8629	(R)QEWLISELR(G)	(K)LTLFHGR(G)	(R)GGGPTHLAILSQPPDTINGSIR(V)	(R)FTAATLEHGMHPPVSPKPEWR(A)	(R)FVEYFR(S)	(R)SATPETEYGR(M)	(R)AIPWIFSWTQTR(F)	(R)EMYNEWPFFR(V)	(R)VTLDLLEMVFAK(G)	(R)VTLDLLEMVFAK(G) Oxidation M (8)
UniRef90_A7IZL3	Invertase inhibitor n 1 Tax Coffea canephora RepID A7IZL3 COFCA	20205	6.6824	13.0329	100	1	6.5217	3.4244	3.4244	(R)LQAGDYAGVNIK(A)
UniRef90_A8ASG2	Phosphoenolpyruvate carboxylase n 1 Tax Aloe arborescens RepID A8ASG2 ALOAR	110128	6.0174	13.0363	100	6	5.6017	4.2527	4.6897	(R)EIQAAFR(T)	(K)NIGINER(F)	(R)GGGPTHLALLSQPPDTINGSIR(V)	(R)FVEYFR(L)	(R)VTIDLLEMVFAK(G)	(R)VTIDLLEMVFAK(G) Oxidation M (8)
UniRef90_A8I2H7	Predicted protein n 1 Tax Chlamydomonas reinhardtii RepID A8I2H7 CHLRE	86620	5.6177	13.0324	99.98	1	0.6112	8.7147	8.7179	(R)IGSDK(T)
UniRef90_A9NMJ7	Putative uncharacterized protein n 1 Tax Picea sitchensis RepID A9NMJ7 PICSI	35438	8.2914	13.0362	100	1	6.7485	1.6225	1.6225	(K)TQVEAACPGVVSCADIVAIAAR(D) Carbamidomethyl C (7), Carbamidomethyl C (13)
UniRef90_A9RUR8	Predicted protein n 2 Tax Physcomitrella patens subsp patens RepID A9RUR8 PHYPA	110440	6.0762	13.0324	99.98	5	5.3664	3.115	3.324	(R)EIQAAFR(T)	(R)VTPEVTR(D)	(R)DVCLLAR(L) Carbamidomethyl C (3)	(R)QEWLLSELR(G)	(R)GGGPTHLAILSQPPDTINGSLR(V)
UniRef90_A9RXN6	Predicted protein n 1 Tax Physcomitrella patens subsp patens RepID A9RXN6 PHYPA	29991	9.8218	13.034	100	1	3.3088	2.6323	2.6323	(K)CAIPSGPVK(K) Carbamidomethyl C (1)
UniRef90_A9RZ84	Predicted protein Fragment n 1 Tax Physcomitrella patens subsp patens RepID A9RZ84 PHYPA	34447	8.7832	13.0329	100	1	3.2154	8.2994	8.2994	(R)WFVLDVLTGK(L)
UniRef90_A9S2G6	Predicted protein n 1 Tax Physcomitrella patens subsp patens RepID A9S2G6 PHYPA	109556	5.7426	13.0363	100	5	3.6269	5.2237	5.5714	(R)EIQAAFR(T)	(K)DWSEEQRQEWLISELR(G)	(R)QEWLISELR(G)	(R)VTLDLIEMVFAK(G)	(R)VTLDLIEMVFAK(G) Oxidation M (8)
UniRef90_A9SBT7	Predicted protein n 1 Tax Physcomitrella patens subsp patens RepID A9SBT7 PHYPA	28880	11.1795	13.032	99.94	1	9.3023	47660.2	47660.2	(R)SIFLCTPLSSILWCIQEGLEIFGR(R) Carbamidomethyl C (5), Carbamidomethyl C (14)
UniRef90_A9TBV3	SWIRM domain protein n 1 Tax Physcomitrella patens subsp patens RepID A9TBV3 PHYPA	214449	5.4	13.033	100	1	0.6101	1.5162	1.5162	(K)CHAPMEGLVALR(A) Carbamidomethyl C (1), Oxidation M (5)
UniRef90_A9TW25	Predicted protein n 1 Tax Physcomitrella patens subsp patens RepID A9TW25 PHYPA	109179	5.7429	13.0363	100	5	5.307	4.765	5.1251	(R)EIQAAFR(T)	(R)DWSEEQRQEWLLSELR(G)	(R)QEWLLSELR(G)	(R)GGGPTHLAILSQPPDTINGSLR(V)	(R)FVEYFR(T)
UniRef90_B0B714	Ribulose bisphosphate carboxylase large chain Fragment n 181 Tax Embryophyta RepID B0B714 SORBI	49380	6.4545	12.7512	75.47	9	27.5168	4.9911	5.9528	(K)LTYYTPEYETK(D)	(K)DTDILAAFR(V)	(K)TFQGPPHGIQVER(D)	(R)GGLDFTKDDENVNSQPFMR(W)	(R)FVFCAEAIYK(A) Carbamidomethyl C (4)	(K)ELGVPIVMHDYLTGGFTANTTLSHYCR(D) Carbamidomethyl C (26)	(R)MSGGDHIHSGTVVGK(L)	(R)EITLGFVDLLR(D)	(R)DDFIEKDR(S)
UniRef90_B0LXE5	Phosphoenolpyruvate carboxylase n 5 Tax fabids RepID B0LXE5 ARAHY	110719	5.9073	13.0306	99.8	6	5.4752	5.2141	5.4758	(R)EIQAAFR(T)	(K)NIGINER(V)	(R)FTAATLEHGMHPPVSPKPEWR(V)	(R)FVEYFR(C)	(R)VTLDLIEMVFAK(G)	(R)VTLDLIEMVFAK(G) Oxidation M (8)
UniRef90_B3SRP7	Chloroplast PsbP Fragment n 1 Tax Phyllostachys edulis RepID B3SRP7 9POAL	12603	4.4119	12.3666	51.38	1	8.4746	8.5462	8.5462	(K)QYYSITVLTR(T)
UniRef90_B3VQP6	Asorbate peroxidase 1 Fragment n 1 Tax Eleusine coracana RepID B3VQP6 ELECO	5967	4.3264	13.0363	100	1	32.6923	9.0179	9.0179	(K)ELLSGDKEGLLQLPSDK(A)
UniRef90_B4F9J6	Putative uncharacterized protein n 2 Tax Zea mays RepID B4F9J6 MAIZE	16136	4.6884	13.0363	100	1	8.0537	5.7959	5.7959	(K)FFDPLGLAGTVK(D)
UniRef90_B4FB54	Non specific lipid transfer protein n 2 Tax Zea mays RepID B4FB54 MAIZE	12084	9.5988	12.3543	50.75	2	10.5691	7.6203	7.6216	(K)SVNMGTVATIPGK(C)	(K)SVNMGTVATIPGK(C) Oxidation M (4)
UniRef90_B4FCE2	Triosephosphate isomerase n 1 Tax Zea mays RepID B4FCE2 MAIZE	30580	7.1255	13.0296	99.7	7	30.2817	4.3404	4.9286	(K)FFVGGNWK(C)	(R)IEVSAQNVWIGK(G)	(R)HIIGENDEFIGKK(A)	(K)AAYALSQNVK(V)	(K)VIACIGELLEER(E) Carbamidomethyl C (4)	(K)VATPEQAQEVHAAVR(D)	(R)DWLTTNISPDVASSTR(I)
UniRef90_B4FGN2	Putative uncharacterized protein n 1 Tax Zea mays RepID B4FGN2 MAIZE	5497	4.4291	13.0363	100	1	58.8235	5.5062	5.7653	(K)SQLSNAAEQMQVTLAPHSFTAFDLALAEPK(L)
UniRef90_B4FKV6	Peroxidase 54 n 2 Tax Andropogoneae RepID B4FKV6 MAIZE	36178	4.9468	13.0337	100	3	11.9883	1.8273	1.918	(K)FAAVGLHTVDLVALSGAHTFGR(V)	(R)VQCQFVTGR(L) Carbamidomethyl C (3)	(R)GFLGSDQELK(S)
UniRef90_B4FL93	Putative uncharacterized protein n 1 Tax Zea mays RepID B4FL93 MAIZE	40487	4.8219	13.0306	99.8	2	8.8773	1.3349	1.5887	(K)NFWVHGTGPLGCLPQK(L) Carbamidomethyl C (12)	(K)LAAPRPDDSDLDYNGCLK(T) Carbamidomethyl C (16)
UniRef90_B4FQ31	Putative uncharacterized protein n 1 Tax Zea mays RepID B4FQ31 MAIZE	48738	5.8694	12.7351	74.27	3	7.5221	2.9418	3.4808	(K)ITEQDINRALHNLFAVR(M)	(R)VPMTDMR(M)	(R)ADPATGYPGR(T)
UniRef90_B4FRC6	Putative uncharacterized protein n 1 Tax Zea mays RepID B4FRC6 MAIZE	38416	7.511	13.0306	99.8	3	9.2105	5.2972	6.1432	(K)VALCLPSDGR(S) Carbamidomethyl C (4)	(K)AFDAAAAGPNFPWMSR(V)	(R)VAAVAPFDR(C)
UniRef90_B4FRC8	Fruit protein PKIWI502 n 2 Tax Zea mays RepID B4FRC8 MAIZE	31586	7.0428	13.0285	99.59	3	18.3673	3.03	3.2818	(R)VPGEELKPAYMVISSPPK(A)	(R)INPPDVAQTVLIFAAGTGISAIR(S)	(K)IIPVLSQPDDSWK(G)
UniRef90_B4FT96	Putative uncharacterized protein n 1 Tax Zea mays RepID B4FT96 MAIZE	17440	5.1921	13.0301	99.75	3	22.7848	2.7662	2.9657	(K)WGEQSDDVFDALAGDFMKPR(I)	(R)IQEVDQLLK(L)	(R)TPIYCDK(E) Carbamidomethyl C (5)
UniRef90_B4FVA0	Putative uncharacterized protein n 1 Tax Zea mays RepID B4FVA0 MAIZE	10219	9.9181	12.9737	94.28	1	9.5745	5.8247	5.9102	(R)AGESFVIPR(G)
UniRef90_B4FVA0	Putative uncharacterized protein n 1 Tax Zea mays RepID B4FVA0 MAIZE	10219	9.9181	12.9768	94.57	1	9.5745	2.5679	2.6939	(R)AGESFVIPR(G)
UniRef90_B4FXI9	Putative uncharacterized protein n 1 Tax Zea mays RepID B4FXI9 MAIZE	47689	4.7428	13.0363	100	4	11.8605	3.3868	4.0902	(R)TELISMILDLKPR(F)	(K)DVLDSIEFAR(G)	(K)AFVSEYAVWR(G)	(R)GSLLASLAEAAFLTGLEK(N)
UniRef90_B4G1I1	Putative uncharacterized protein n 1 Tax Zea mays RepID B4G1I1 MAIZE	43073	5.2826	12.9681	93.76	4	12.5945	6.3933	6.7053	(R)GIMIGNAVINDWTDTK(G)	(R)YSVNQLQLPVAAK(W)	(K)GSLSLVTVR(G)	(R)ALVLVQGFLAGK(T)
UniRef90_B5AK47	Dhurrinase like B glucosidase n 2 Tax Zea mays RepID B5AK47 MAIZE	64233	7.9541	13.036	100	2	4.2328	3.4813	4.4179	(R)GDYPFSMR(S)	(K)LVGSYDIMGINYYTSR(F)
UniRef90_B5SW42	Ribulose bisphosphate carboxylase large chain Fragment n 1 Tax Karroochloa schismoides RepID B5SW4	36660	7.3577	12.6765	70.04	3	11.7825	7.7427	7.848	(K)TFQGPPHGIQVER(D)	(R)MSGGDHIHSGTVVGK(L)	(R)EITLGFVDLLR(D)
UniRef90_B6SKI1	Photosystem I reaction center subunit II n 4 Tax Zea mays RepID B6SKI1 MAIZE	21974	10.119	13.0363	100	1	12.2549	4.2497	4.2497	(K)GFVAPQLDPSTPSPIFGGSTGGLLR(K)
UniRef90_B6SMR2	Peroxidase 52 n 1 Tax Zea mays RepID B6SMR2 MAIZE	33504	8.1427	13.034	100	14	61.3208	4.2915	4.982	(R)AAMTQAVGSEQR(M)	(R)LFFHDCFVQGCDGSILLDAGGEK(T) Carbamidomethyl C (6), Carbamidomethyl C (11)	(K)TAGPNLNSVR(G)	(R)NVEAACPGVVSCADILALAAR(D) Carbamidomethyl C (6), Carbamidomethyl C (12)	(R)DGTNLLGGPTWSVPLGR(R)	(R)DGTNLLGGPTWSVPLGRR(D)	(R)DSTTASASLANSNLPPPTASLGTLISLFGR(Q)	(R)IYGDTDINASFAALR(Q)	(R)SGGDGNLAPIDVQTPVR(F)	(R)FDTAYFTNLLSR(R)	(R)FDTAYFTNLLSRR(G)	(R)RGLFHSDQELFNGGSQDALVR(Q)	(R)MGNVGVLTGTAGQIR(R)	(R)MGNVGVLTGTAGQIRR(N)
UniRef90_B6SP11	Nonspecific lipid transfer protein n 1 Tax Zea mays RepID B6SP11 MAIZE	9802	8.7323	13.0329	100	1	8.1633	3.1385	3.1385	(R)YINSPNAR(K)
UniRef90_B6SQQ0	Inorganic pyrophosphatase n 5 Tax Poaceae RepID B6SQQ0 MAIZE	31717	5.69	13.0306	99.8	6	25.6944	5.3455	5.746	(K)VSPWHDVPLR(A)	(R)AGDGVFHFVVEIPK(E)	(K)MEVATDEAFTPIKQDTK(K)	(K)IVAISLDDPK(A)	(K)ASLVNDVDDVEK(H)	(K)VIQETNESWEK(L)
UniRef90_B6SSB9	Plastocyanin n 4 Tax Zea mays RepID B6SSB9 MAIZE	15860	5.5281	13.0363	100	2	20.6452	4.3785	5.0124	(K)AGDTITFK(N)	(K)NNAGFPHNVVFDEDEVPSGVDATK(I)
UniRef90_B6SSU6	Fructose bisphosphate aldolase cytoplasmic isozyme 1 n 2 Tax Andropogoneae RepID B6SSU6 MAIZE	38178	6.2443	13.0362	100	1	2.4931	4.5839	4.5839	(K)VLLEATLLK(T)
UniRef90_B6SUC4	Chlorophyll a b binding protein 8 n 1 Tax Zea mays RepID B6SUC4 MAIZE	28965	9.3076	13.0355	100	1	6.367	5.6855	5.854	(R)YAMLGAVGAIAPEIFGK(M)
UniRef90_B6SUH6	Non cyanogenic beta glucosidase n 1 Tax Zea mays RepID B6SUH6 MAIZE	56680	5.3921	12.5921	64.37	2	3.0181	6.3688	6.7469	(K)EIGMDAYR(F)	(R)FSISWSR(I)
UniRef90_B6SVE1	Serine carboxypeptidase 1 n 1 Tax Zea mays RepID B6SVE1 MAIZE	56423	5.3648	13.0337	100	5	17.4905	6.1538	6.7055	(K)LPGQPSGVDFEQYAGYVTVDAAAGR(A)	(R)DLYLAGESYAGHYVPQLAHAILR(H)	(K)GMYDFFWTHALISDATADAIGR(H) Oxidation M (2)	(R)YSVNQLQLPVAAK(W)	(K)GSLSLVTVR(G)
UniRef90_B6SWK9	Auxin induced beta glucosidase n 1 Tax Zea mays RepID B6SWK9 MAIZE	69541	8.2234	12.5168	59.7	1	1.6794	9.7475	9.7475	(R)TPEDAAAATLR(A)
UniRef90_B6SXU7	Heparanase like protein 3 n 3 Tax Andropogoneae RepID B6SXU7 MAIZE	58262	9.3499	13.0363	100	2	3.8674	6.0169	6.2603	(R)WDELNAFFQK(S)	(R)IVFGINALNGR(V)
UniRef90_B6SXY3	Beta galactosidase n 1 Tax Zea mays RepID B6SXY3 MAIZE	48728	8.3774	13.0329	100	5	15.3333	4.5023	5.3082	(R)TSGGPFIATSYDYDAPIDEYGLLRQPK(W)	(K)AAVFNTATVSEPSAPAR(M)	(K)LTYSGYVK(M)	(K)CQTGCGDVSQR(Y) Carbamidomethyl C (1), Carbamidomethyl C (5)	(R)YYHVPR(S)
UniRef90_B6SY96	Non specific lipid transfer protein n 25 Tax Zea RepID B6SY96 MAIZE	12011	9.2899	13.0329	100	1	13.0081	5.7151	5.7714	(R)GVSGLNAGNAASIPSK(C)
UniRef90_B6SYG2	Putative uncharacterized protein n 1 Tax Zea mays RepID B6SYG2 MAIZE	50021	5.2738	13.0296	99.7	3	8.1897	3.1782	3.2316	(K)GLQQCNSVAAK(I) Carbamidomethyl C (5)	(K)WGEQSDDVFDALAGDFMKPR(I)	(R)TPIYCDK(E) Carbamidomethyl C (5)
UniRef90_B6SZN3	Putative uncharacterized protein n 1 Tax Zea mays RepID B6SZN3 MAIZE	27782	10.4628	13.0363	100	2	11.0672	5.0937	5.2585	(R)VPGYGAITNIINGAK(D)	(K)DCGVGQNAANVDR(I) Carbamidomethyl C (2)
UniRef90_B6T391	Lichenase 2 n 2 Tax Zea mays RepID B6T391 MAIZE	34951	5.6351	13.0306	99.8	7	44.3452	5.6608	6.3217	(K)ANGISAMR(L)	(R)LYAPDQGALQAVGGTGISVAVGAPNDVLSNIAASPAAAASWVR(N)	(R)NNIQAYPSVSFR(Y)	(R)YVCVGNEVAGGAAQDLAPAMENVHAALAAAGLGHIK(V) Carbamidomethyl C (3)	(K)VTTSVSQAILGVYSPPSAAEFTGEAR(G)	(R)GYMGPVLQFLAR(T)	(R)VYNQYLINHVGR(G)
UniRef90_B6T9B3	2 cys peroxiredoxin BAS1 n 4 Tax Zea mays RepID B6T9B3 MAIZE	28216	5.7116	13.0306	99.8	2	11.5385	3.8234	5.3748	(K)AFGVLIPDQGIALR(G)	(K)EGVIQHSTINNLAIGR(S)
UniRef90_B6T9B9	Alpha N arabinofuranosidase A n 2 Tax Zea mays RepID B6T9B9 MAIZE	74827	5.04	13.0362	100	5	5.8824	5.0319	5.6559	(R)LQITTNK(K)	(R)TELISMILDLKPR(F)	(R)TELISMILDLKPR(F) Oxidation M (6)	(K)DVLDSIEFAR(G)	(K)AFVSEYAVWR(G)
UniRef90_B6T9S5	Ferredoxin NADP reductase leaf isozyme n 2 Tax Zea mays RepID B6T9S5 MAIZE	40634	8.4302	13.0285	99.59	4	14.9051	5.0156	5.5255	(K)YKPKEPYVGR(C)	(R)LYSIASSALGDFGDSK(T)	(K)GVCSNFLCDLKPGADVK(I) Carbamidomethyl C (3), Carbamidomethyl C (8)	(K)GIDDIMLDLAAK(D)
UniRef90_B6TA80	Thaumatin like protein n 3 Tax Zea mays RepID B6TA80 MAIZE	17632	6.7526	13.034	100	1	5.2632	1.2505	1.2505	(R)TGCSFSGGR(G) Carbamidomethyl C (3)
UniRef90_B6TDA5	Serine carboxypeptidase 1 n 2 Tax Zea mays RepID B6TDA5 MAIZE	56065	5.5532	13.0285	99.59	6	14.3133	3.9448	5.0399	(R)LFYYLVESER(D)	(K)LHLNPYSWSK(V)	(K)GVKPVINFK(G)	(R)QWIVDEQVAGYTQGYEK(G)	(K)GLTFATIK(G)	(K)GAGHTVPEYKPQEALAFYSR(W)
UniRef90_B6TDW7	Secretory protein n 1 Tax Zea mays RepID B6TDW7 MAIZE	24467	4.6382	13.0315	99.89	2	9.2105	2.6667	3.6332	(R)FDQAVGLDYAK(Q)	(K)TVQQLWQDYK(A)
UniRef90_B6TEW2	Ferredoxin NADP reductase leaf isozyme n 1 Tax Zea mays RepID B6TEW2 MAIZE	37593	8.321	12.8342	82.01	4	17.0149	3.9888	4.4159	(R)LYSIASSALGDFGDSK(T)	(R)LVYTNDQGEVVK(G)	(K)GVCSNFLCDLKPGAEVK(I) Carbamidomethyl C (3), Carbamidomethyl C (8)	(K)GIDDIMLDLAAK(D)
UniRef90_B6TG95	Vignain n 2 Tax Zea mays RepID B6TG95 MAIZE	38823	4.68	13.0363	100	2	4.6961	3.0669	3.9869	(K)ANAEFIDR(S)	(R)QQGAVTPVK(N)
UniRef90_B6TK28	Myb like DNA binding domain SHAQKYF class family protein n 1 Tax Zea mays RepID B6TK28 MAIZE	36712	7.1783	13.0306	99.8	1	6.3768	6.5354	6.5354	(R)AGMPDLCLLSPPATKSAAEESR(R) Oxidation M (3), Carbamidomethyl C (7)
UniRef90_B6TRB2	Copper ion binding protein n 3 Tax Andropogoneae RepID B6TRB2 MAIZE	17057	9.7833	13.0362	100	2	12.2581	3.4604	4.3837	(R)FVVGDAAR(W)	(R)TAADYQSCNLK(A) Carbamidomethyl C (8)
UniRef90_B6TT00	Endochitinase PR4 n 1 Tax Zea mays RepID B6TT00 MAIZE	28545	4.9603	13.0296	99.7	5	22.5092	5.1981	5.6283	(R)DAFLAAAGYYPAFGR(T)	(R)EIAAFFGNANHETIK(F)	(K)FCYINEIDGPSK(N) Carbamidomethyl C (2)	(R)AINGALECDGK(N) Carbamidomethyl C (8)	(R)AINGALECDGKNPNSVNNR(V) Carbamidomethyl C (8)
UniRef90_B6TTY1	Germin like protein subfamily 1 member 11 n 1 Tax Zea mays RepID B6TTY1 MAIZE	26764	7.2482	12.3421	50.13	1	6.0837	0.8976	0.8976	(R)IDFVPGGQNPPHTHPR(G)
UniRef90_B6TU39	Peroxidase 2 n 2 Tax Zea mays RepID B6TU39 MAIZE	34941	4.6672	13.0329	100	1	3.5088	0.3888	0.3888	(R)TAVSTAVLLEPR(M)
UniRef90_B6TU78	Glucan endo 1 3 beta glucosidase 7 n 2 Tax Andropogoneae RepID B6TU78 MAIZE	45316	5.5373	13.0363	100	1	2.0362	3.7624	3.7624	(R)LVQSTTITK(V)
UniRef90_B6TUR7	Blue copper protein n 1 Tax Zea mays RepID B6TUR7 MAIZE	18091	7.1558	13.0363	100	1	4.9451	6.3485	6.4688	(K)VALTAPGTR(Y)
UniRef90_B6TVG5	Arginine decarboxylase n 3 Tax Zea mays RepID B6TVG5 MAIZE	70655	5.0226	13.0306	99.8	1	2.0344	7.767	7.767	(R)VWAWEMVEPLMTK(A)
UniRef90_B6TWC3	Rhicadhesin receptor n 1 Tax Zea mays RepID B6TWC3 MAIZE	23726	9.2042	13.0329	100	1	5.1724	1.5748	1.9277	(R)TLAPGDVFVFPR(G)
UniRef90_B6TWH6	Lysosomal Pro X carboxypeptidase n 2 Tax Zea mays RepID B6TWH6 MAIZE	59936	5.6169	13.0306	99.8	2	4.2435	9.0768	9.0934	(R)AAWDVLDER(G)	(K)TIDAFPAGADVLEK(A)
UniRef90_B6TXJ8	Glycoside hydrolase family 28 n 3 Tax Andropogoneae RepID B6TXJ8 MAIZE	47066	5.5772	13.0306	99.8	2	7.9727	2.1908	2.6664	(R)LTCVSPTSAVIALGSEMSGGIQDVR(A) Carbamidomethyl C (3)	(R)LQGIQGAPFR(G)
UniRef90_B6TYX7	Polygalacturonase inhibitor 1 n 1 Tax Zea mays RepID B6TYX7 MAIZE	30011	8.0847	13.0329	100	4	27.1127	3.2547	3.7758	(R)ALPDLTFLR(L)	(R)LSGAIPPTATVFNLLLVGNR(L)	(R)VELPEAMDILEIDHNMVYGSIPAAAAER(K) Oxidation M (16)	(R)KWLAFDVSYNQLCGPIPQGR(Y) Carbamidomethyl C (13)
UniRef90_B6U063	Carboxylic ester hydrolase n 1 Tax Zea mays RepID B6U063 MAIZE	50032	7.8541	13.0306	99.8	1	2.6087	2.3088	2.3088	(R)TTYLGSSLFMQK(V)
UniRef90_B6U0W2	Beta galactosidase n 2 Tax Andropogoneae RepID B6U0W2 MAIZE	93935	6.4819	13.0329	100	1	2.1327	0.0618	0.0618	(K)GGSVQNYYVYHGGTNFGR(T)
UniRef90_B6U1P8	Subtilisin like protease n 2 Tax Zea mays RepID B6U1P8 MAIZE	77910	6.4872	12.726	73.6	10	16.0995	2.6751	3.7855	(R)SPLDDDGHGTHTSSTAAGAAVPGASLFGFAAGTAR(G)	(K)AGPTGLAADTR(R)	(R)ALDPGLVYDLGTR(D)	(R)DYVDFLCALK(Y) Carbamidomethyl C (7)	(K)YSSTMIAAVAR(S)	(K)YSSTMIAAVAR(S) Oxidation M (5)	(R)TLTNVGGAGTYK(A)	(K)GVAVDVEPAELEFTSVGEKK(S)	(K)SQPSGTAGFGR(L)
UniRef90_B6U5I1	Peptidyl prolyl cis trans isomerase n 2 Tax Andropogoneae RepID B6U5I1 MAIZE	46610	4.7086	13.034	100	1	2.5822	4.5062	4.5062	(R)SLILAGLAEPK(R)
UniRef90_B6U5I1	Peptidyl prolyl cis trans isomerase n 2 Tax Andropogoneae RepID B6U5I1 MAIZE	46610	4.7086	13.0337	100	1	2.5822	4.5062	4.5062	(R)SLILAGLAEPK(R)
UniRef90_B6UB57	Lysosomal protective protein n 3 Tax Andropogoneae RepID B6UB57 MAIZE	53540	5.868	13.0306	99.8	2	5.3498	7.5019	7.6662	(R)GAGHEVPLHAPR(Q)	(R)QALTLFSNFLAGTK(M)
UniRef90_B6UBR4	Putative uncharacterized protein n 1 Tax Zea mays RepID B6UBR4 MAIZE	14504	9.8372	13.0363	100	1	10.5634	8.7348	8.7955	(R)ICLCYPSTTTVFGTR(N) Carbamidomethyl C (2), Carbamidomethyl C (4)
UniRef90_B6UDC4	Putative uncharacterized protein n 1 Tax Zea mays RepID B6UDC4 MAIZE	12173	10.3832	13.033	100	1	5.9829	0.5981	0.5981	(R)IFDGPLR(C)
UniRef90_B7EX82	cDNA clone 001 041 F05 full insert sequence n 4 Tax Poaceae RepID B7EX82 ORYSJ	16767	4.5685	12.6635	69.14	1	12.5786	6.1322	6.4056	(K)HLSDPFGNNLLTVISGAAER(T)
UniRef90_B7ZWX0	Putative uncharacterized protein n 1 Tax Zea mays RepID B7ZWX0 MAIZE	39130	6.2106	13.0362	100	2	9.4286	4.2609	4.4311	(K)SHDFYIAGESYAGHYVPQLSEK(I)	(R)LWVFSGDTDGR(I)
UniRef90_B7ZYG0	Putative uncharacterized protein n 1 Tax Zea mays RepID B7ZYG0 MAIZE	81314	5.9138	13.0363	100	1	4.1344	5.4282	5.4282	(R)DTEGHGTHTSSTAAGAPVPAASFFGYAPGAAR(G)
UniRef90_B7ZYT6	Ribulose bisphosphate carboxylase small chain n 1 Tax Zea mays RepID B7ZYT6 MAIZE	17847	7.9907	13.0282	99.56	3	19.6078	8.3299	8.4432	(K)QVDYLLR(N)	(K)ELQEAIAAYPDAFHR(V)	(R)VIGFDNVR(Q)
UniRef90_B8A1C7	Putative uncharacterized protein n 1 Tax Zea mays RepID B8A1C7 MAIZE	14237	5.276	13.036	100	3	35.1563	4.2763	5.1733	(R)FAHLYEAGEDKDLSSLASIDLK(R)	(K)VIETSLSANQER(A)	(K)LVVELGPMEIR(T)
UniRef90_B8A1T1	Putative uncharacterized protein n 1 Tax Zea mays RepID B8A1T1 MAIZE	34906	5.4855	13.0363	100	2	5.6886	4.5939	4.928	(R)CVLFSGR(L) Carbamidomethyl C (1)	(R)ALVQAYSASSER(F)
UniRef90_B8A260	Putative uncharacterized protein n 1 Tax Zea mays RepID B8A260 MAIZE	3672	4.6974	12.9269	89.97	1	28.125	5.3443	5.3443	(R)HFGLFNPDK(S)
UniRef90_B8AG04	Putative uncharacterized protein n 1 Tax Oryza sativa subsp indica RepID B8AG04 ORYSI	21463	7.3557	12.4213	54.27	1	5.7895	3.2927	3.2927	(K)HELASMTLDYR(K)
UniRef90_B8B7Y5	Putative uncharacterized protein n 1 Tax Oryza sativa subsp indica RepID B8B7Y5 ORYSI	71182	5.8793	13.034	100	1	1.31	1.872	1.872	(R)LSNELAATK(A)
UniRef90_B8BGH2	Putative uncharacterized protein n 1 Tax Oryza sativa subsp indica RepID B8BGH2 ORYSI	53620	7.3764	13.034	100	2	2.5105	4.9533	6.6638	(R)YEYDQIR(A)	(R)YEYDQIRAPVGR(V)
UniRef90_B9DI26	AT5G66190 protein Fragment n 2 Tax Arabidopsis thaliana RepID B9DI26 ARATH	28751	5.0641	12.7313	73.99	2	9.0909	4.1833	4.4151	(R)LYSIASSAIGDFGDSK(T)	(R)LDFAVSR(E)
UniRef90_B9F4R1	Putative uncharacterized protein n 1 Tax Oryza sativa subsp japonica RepID B9F4R1 ORYSJ	106370	5.8755	12.5518	61.83	5	3.7353	3.2706	4.0419	(K)NIGINER(L)	(R)FVEYFR(S)	(R)SATPETEYGR(M)	(R)VTLDLLEMVFAK(G)	(R)VTLDLLEMVFAK(G) Oxidation M (8)
UniRef90_B9FLH7	Putative uncharacterized protein n 1 Tax Oryza sativa subsp japonica RepID B9FLH7 ORYSJ	68451	5.2971	12.5823	63.75	1	2.6622	7.1041	7.1041	(R)HEALSQHIAELENNIR(Q)
UniRef90_B9GL35	Predicted protein n 1 Tax Populus trichocarpa RepID B9GL35 POPTR	85601	8.0314	13.0363	100	2	2.0513	5.5571	6.3007	(K)LQEEDIDR(A)	(R)VSLLLPGK(Q)
UniRef90_B9GNZ6	Predicted protein n 1 Tax Populus trichocarpa RepID B9GNZ6 POPTR	17146	5.6986	13.0324	99.98	1	4.8276	3.3469	3.3469	(R)DSFVHAK(R)
UniRef90_B9GTC2	Predicted protein n 3 Tax rosids RepID B9GTC2 POPTR	110041	6.2662	13.0363	100	3	2.3834	4.1938	4.7583	(K)SPEEVFEALK(N)	(R)EIQAAFR(T)	(R)FVEYFR(L)
UniRef90_B9GU17	Predicted protein n 1 Tax Populus trichocarpa RepID B9GU17 POPTR	77365	9.1926	13.0329	100	1	1.4265	1.5049	1.5049	(R)VTFNDIKDGK(R)
UniRef90_B9H081	Predicted protein n 1 Tax Populus trichocarpa RepID B9H081 POPTR	41802	5.2509	13.033	100	1	1.8568	6.0857	6.0857	(R)SELSEIR(L)
UniRef90_B9HFI4	Fructose bisphosphate aldolase n 8 Tax core eudicotyledons RepID B9HFI4 POPTR	42723	7.0303	13.0306	99.8	2	5.5556	4.7022	5.3894	(R)LASIGLENTEANR(Q)	(K)ANSIAQLGK(Y)
UniRef90_B9HQI3	Vitamin b12 independent methionine synthase 5 methyltetrahydropteroyltriglutamate homocysteine n 4	84519	6.1509	12.341	50.08	3	6.5359	4.7187	4.7437	(K)FALESFWDGK(S)	(K)ALGVDTVPVLVGPVSYLLLSKPAK(G)	(K)YGAGIGPGVYDIHSPR(I)
UniRef90_B9IPS3	Predicted protein n 3 Tax Populus trichocarpa RepID B9IPS3 POPTR	66390	7.2788	13.0306	99.8	3	5.3834	3.0277	3.3752	(K)IGQMTQIER(G)	(K)ATIFPHNVGLGATR(Q)	(R)IGAATALEVR(A)
UniRef90_B9MXF5	Predicted protein n 4 Tax Malpighiales RepID B9MXF5 POPTR	40507	8.5336	13.0306	99.8	2	9.0909	3.4328	3.8727	(R)LYSIASSAIGDFGDSK(T)	(K)GVCSNFLCDLKPGAEVK(I) Carbamidomethyl C (3), Carbamidomethyl C (8)
UniRef90_B9MZ47	Fasciclin like AGP 14 4 protein n 2 Tax Populus RepID B9MZ47 POPTR	24786	8.6345	13.0324	99.98	1	3.8136	6.4413	6.4413	(-)MPPPTTPVK(A)
UniRef90_B9N1I3	Thioredoxin m Fragment n 2 Tax Populus RepID B9N1I3 POPTR	13108	5.7387	12.4291	54.69	1	7.563	2.5215	2.5215	(R)SIPTVIIFK(N)
UniRef90_B9P873	Predicted protein Fragment n 1 Tax Populus trichocarpa RepID B9P873 POPTR	12304	8.2335	12.6456	67.91	1	7.2727	2.5252	2.5252	(R)TFDLSYYR(L)
UniRef90_B9RVT3	Homeobox protein putative n 1 Tax Ricinus communis RepID B9RVT3 RICCO	199727	5.3066	13.0325	99.99	1	0.5605	0.9151	0.9151	(K)QIWAEAQLDK(R)
UniRef90_B9SBU7	Dynamin 2A putative n 1 Tax Ricinus communis RepID B9SBU7 RICCO	90140	9.2003	12.4387	55.22	1	0.8505	2.2995	2.2995	(R)EDELKNR(S)
UniRef90_B9SD68	Hydrolase hydrolyzing O glycosyl compounds putative n 1 Tax Ricinus communis RepID B9SD68 RICCO	67825	6.8024	13.0363	100	2	3.84	3.4937	4.4037	(K)ATLFPHNVGLGATR(D)	(R)IGAATALEVR(A)
UniRef90_B9SWE1	Putative uncharacterized protein n 1 Tax Ricinus communis RepID B9SWE1 RICCO	32600	7.6324	13.0329	100	1	3.4965	5.2424	5.2424	(K)IAQKLASFLK(F)
UniRef90_B9TKV9	Putative uncharacterized protein n 1 Tax Ricinus communis RepID B9TKV9 RICCO	17880	4.8041	13.0337	100	1	5.5215	5.3994	5.3994	(R)LFDDATLIR(L)
UniRef90_B9VU15	Malic enzyme Fragment n 1 Tax Echinochloa crus galli RepID B9VU15 ECHCG	55823	7.6247	13.0325	99.99	4	10.5159	5.1438	6.102	(R)NIQVICVTDGER(I) Carbamidomethyl C (6)	(K)LLNDEFYIGLR(Q)	(K)VLIQFEDFANHNAFDLLEK(Y)	(K)GSIFPPFTSIR(D)
UniRef90_C0HEX8	Putative uncharacterized protein n 1 Tax Zea mays RepID C0HEX8 MAIZE	40293	5.4185	13.0362	100	1	3.0556	3.4325	3.4325	(R)SLDGGVTWSPR(E)
UniRef90_C0HHF9	Putative uncharacterized protein n 1 Tax Zea mays RepID C0HHF9 MAIZE	68711	5.7986	13.0306	99.8	6	9.0476	5.1084	5.5852	(K)GFQGEEGEEGR(I)	(K)SGEDSIAIVLK(A)	(K)IQEEDIDR(A)	(R)ALFNLFSVQLR(L)	(R)ELAAEAVR(Q)	(R)VSLLLPGK(Q)
UniRef90_C0HHF9	Putative uncharacterized protein n 1 Tax Zea mays RepID C0HHF9 MAIZE	68711	5.7986	13.0329	100	4	8.7302	5.5572	6.0189	(K)VNAQDLEDTYQPPFK(T)	(K)SGEDSIAIVLK(A)	(K)AGMDINCGSFLVR(H) Carbamidomethyl C (7)	(K)GIQAYATQTSFAPGCK(D) Carbamidomethyl C (15)
UniRef90_C0P4W9	Putative uncharacterized protein n 1 Tax Zea mays RepID C0P4W9 MAIZE	38650	7.8303	13.0355	100	10	31.0526	3.7335	4.3038	(K)AGPTGLAADTR(R)	(R)VGFNIISGTSMSCPHVSGLAALLR(S) Carbamidomethyl C (13)	(R)ALDPGLVYDLGTR(D)	(R)DYVDFLCALK(Y) Carbamidomethyl C (7)	(K)YSSTMIAAVAR(S)	(K)YSSTMIAAVAR(S) Oxidation M (5)	(R)TLTNVGGAGTYK(A)	(K)GVAVDVEPAELEFTSVGEK(K)	(K)SQPSGTAGFGR(L)	(R)LVWSDGK(H)
UniRef90_C0PD28	Putative uncharacterized protein n 1 Tax Zea mays RepID C0PD28 MAIZE	53442	5.7374	13.0363	100	10	28.7968	4.5166	5.3593	(K)LNGYISSDCDSVDVLYNNQHYTK(T) Carbamidomethyl C (9)	(K)TPEDAAAISIK(A)	(K)AGLDLNCGTFLAQHTVAAVQAGK(L) Carbamidomethyl C (7)	(K)LSESDVDR(A)	(R)AVTNNLVTLMR(L)	(R)LGFFDGDPR(E)	(R)ELPFGNLGPSDVCTPSNQELAR(E) Carbamidomethyl C (13)	(K)AAASADVTVLVVGADQSIER(E)	(R)LPVTWYPESFTK(V)	(K)VPMTDMR(M)
UniRef90_C0PLT8	Putative uncharacterized protein n 1 Tax Zea mays RepID C0PLT8 MAIZE	58742	5.2337	13.0329	100	1	2.2857	6.8703	6.8703	(R)GVAAAPLAGYGR(A)
UniRef90_C0PPC1	Putative uncharacterized protein n 1 Tax Zea mays RepID C0PPC1 MAIZE	19803	5.3851	12.8913	86.82	2	13.6612	2.6954	3.5757	(R)LYYGDTSLK(S)	(K)IIPVLSQPDDSWKGER(G)
UniRef90_C1DZM5	Phosphoenolpyruvate carboxylase n 1 Tax Micromonas sp RCC299 RepID C1DZM5 9CHLO	110457	5.5944	12.39	52.59	2	1.6293	3.2003	4.0458	(R)FSSWMGGDR(D)	(K)LTLFHGR(G)
UniRef90_C1MYM2	Predicted protein Fragment n 1 Tax Micromonas pusilla CCMP1545 RepID C1MYM2 9CHLO	45927	4.6417	13.0306	99.8	1	3.1941	3.3749	3.8517	(K)VIIVEGIYALSDR(L)
UniRef90_C3US93	ARK3 Fragment n 14 Tax Capsella RepID C3US93 9BRAS	31328	4.6437	13.034	100	1	5.036	7.1853	7.1853	(K)LETGGFPEIFLWYK(E)
UniRef90_C4J0Z0	Putative uncharacterized protein n 1 Tax Zea mays RepID C4J0Z0 MAIZE	38813	12.5522	13.0329	100	2	5.4441	2.9423	3.2444	(R)VIPDFLCSR(F) Carbamidomethyl C (7)	(R)FGLPFLPPSK(S)
UniRef90_C4J389	Putative uncharacterized protein n 1 Tax Zea mays RepID C4J389 MAIZE	72795	5.2588	13.0306	99.8	7	20.9749	4.6693	5.3095	(R)GGTFQNYYMYHGGTNLDR(S)	(R)SSGGPFIATSYDYDAPIDEYGLVR(Q)	(K)LCEPALIATDPSYTSLGPNVEAAVYK(V) Carbamidomethyl C (2)	(R)LPAWSVSILPDCK(N) Carbamidomethyl C (12)	(K)IAGSAQGSASSSLISWQKPIELVPGK(N)	(K)CGQPSQTLYHVPR(S) Carbamidomethyl C (1)	(R)SFLQPGSNDLVLFEHFGGDPSK(I)
UniRef90_C4J522	Putative uncharacterized protein n 1 Tax Zea mays RepID C4J522 MAIZE	51574	7.8417	13.0363	100	4	13.3891	5.059	5.375	(R)WDELNAFFQK(T)	(R)IVFGLNALNGR(V)	(K)GYDVHGWELGNELSGSGVGAR(I)	(K)ILDPSYLDGEASTFSNLQGILK(S)
UniRef90_C4J6E4	Putative uncharacterized protein n 1 Tax Zea mays RepID C4J6E4 MAIZE	26442	5.3342	12.9916	95.98	4	24.8032	4.0158	4.6265	(R)AFDVVNSIK(A)	(K)AQVEAACPGVVSCADILAVAAR(D) Carbamidomethyl C (7), Carbamidomethyl C (13)	(R)DGVVALGGPSWTVLLGR(R)	(K)MGNLGPLTGTSGQIR(L)
UniRef90_C4N559	Xyloglucan endotransglycosylase hydrolase Fragment n 1 Tax Musa acuminata AAA Group RepID C4N559 M	20309	9.5422	12.4997	58.69	1	4.5455	1.0402	1.1864	(K)APFVASYR(N)
UniRef90_C5WQU7	Beta galactosidase n 2 Tax Andropogoneae RepID C5WQU7 SORBI	92893	5.3108	13.0306	99.8	8	14.186	4.2922	4.7478	(R)ALVIDGVR(R)	(R)STPDMWPGIIQK(A)	(R)GQYDFEGR(K)	(R)GGTFQNYYMYHGGTNLDR(S)	(R)SSGGPFIATSYDYDAPIDEYGLVR(E)	(R)LPAWSVSILPDCK(N) Carbamidomethyl C (12)	(K)IAGSAQGSASSSLISWQKPIELVPGK(N)	(K)CGQPSQTLYHVPR(S) Carbamidomethyl C (1)
UniRef90_C5WXC7	Putative uncharacterized protein Sb01g018400 n 3 Tax Andropogoneae RepID C5WXC7 SORBI	46929	7.9125	13.0329	100	6	16.9014	4.5124	4.8842	(K)QTADALVNTGLAK(L)	(K)LGIYSDAGTR(T)	(K)MPGSLDHEEQDVK(T)	(K)TFSSWGIDYLK(Y)	(R)TTDDIADNWGSMTSR(A)	(K)APLLIGCDVR(S) Carbamidomethyl C (7)
UniRef90_C5WXN3	Putative uncharacterized protein Sb01g033400 n 1 Tax Sorghum bicolor RepID C5WXN3 SORBI	40589	5.9147	13.032	99.94	1	6.5963	9.343	9.343	(K)NQIAAGQFAASQGSWNDLLAFIDTK(S)
UniRef90_C5WXN4	Putative uncharacterized protein Sb01g033403 Fragment n 1 Tax Sorghum bicolor RepID C5WXN4 SORBI	21907	9.5652	13.0362	100	1	9.9502	4.0285	5.159	(K)EVPTLQSSPLFLVAESYGGK(Y)
UniRef90_C5WYJ6	Putative uncharacterized protein Sb01g033830 n 1 Tax Sorghum bicolor RepID C5WYJ6 SORBI	16597	8.0156	12.4035	53.31	1	9.7143	5.2332	5.2524	(R)VLALPGACGASNAAFSK(C) Carbamidomethyl C (8)
UniRef90_C5WYU1	Putative uncharacterized protein Sb01g047402 Fragment n 1 Tax Sorghum bicolor RepID C5WYU1 SORBI	5142	8.8705	13.0355	100	1	15.5556	7.6892	7.7672	(R)GFRLVDK(W)
UniRef90_C5X359	Putative uncharacterized protein Sb02g027590 n 1 Tax Sorghum bicolor RepID C5X359 SORBI	49706	6.3259	13.0363	100	1	4.7085	2.5894	3.4533	(K)KLPVWIFSGDFDSVCPLPATR(Y) Carbamidomethyl C (15)
UniRef90_C5X498	Putative uncharacterized protein Sb02g009600 n 1 Tax Sorghum bicolor RepID C5X498 SORBI	85013	6.7363	13.0336	100	4	5.8111	4.5547	5.1247	(K)GVAINFSNLDR(S)	(K)YPLITGAAAK(S)	(K)IVLCHHSQSDTSK(L) Carbamidomethyl C (4)	(R)SAIMTTATTLNNER(A)
UniRef90_C5X5K4	Putative uncharacterized protein Sb02g042850 n 2 Tax Andropogoneae RepID C5X5K4 SORBI	33350	6.5546	13.0306	99.8	4	20.6897	6.3844	6.7805	(K)QTVSCADILAVAAR(D) Carbamidomethyl C (5)	(R)DSVVALGGPSWTVPLGR(R)	(K)GLLHSDQELFNGGSTDNTVR(N)	(K)MGNLSPLTGSQGQIR(L)
UniRef90_C5XD24	Putative uncharacterized protein Sb02g037840 n 1 Tax Sorghum bicolor RepID C5XD24 SORBI	33369	8.6854	13.0329	100	2	7.0769	6.4447	6.4609	(K)SAGPNAGSLR(G)	(R)TVSCADILAVAAR(D) Carbamidomethyl C (4)
UniRef90_C5XG11	Putative uncharacterized protein Sb03g030690 n 1 Tax Sorghum bicolor RepID C5XG11 SORBI	25191	9.3472	12.351	50.58	1	4.4355	4.7861	4.8699	(K)VLLPLELFGAK(A)
UniRef90_C5XI38	Putative uncharacterized protein Sb03g012290 n 2 Tax Andropogoneae RepID C5XI38 SORBI	88088	5.2196	13.0363	100	2	2.1818	2.7601	3.0732	(R)NLGDQAEGAPR(V)	(R)LLSETVR(S)
UniRef90_C5XY16	Putative uncharacterized protein Sb04g007490 n 1 Tax Sorghum bicolor RepID C5XY16 SORBI	124775	5.6138	13.0362	100	1	0.7895	3.6384	3.6384	(K)ISCIISILR(I) Carbamidomethyl C (3)
UniRef90_C5XYP5	Putative uncharacterized protein Sb04g027700 n 2 Tax Andropogoneae RepID C5XYP5 SORBI	84209	6.18	13.0363	100	4	5.9949	2.7568	4.3598	(R)AATSFPQVILTAASFNPHLWYR(I)	(R)IGQVIGVEAR(A)	(K)ITEQDINR(A)	(K)VPMTDMR(M)
UniRef90_C5Y210	Putative uncharacterized protein Sb05g010020 n 1 Tax Sorghum bicolor RepID C5Y210 SORBI	41389	8.222	12.4243	54.43	1	2.0997	6.0396	6.1684	(K)ADVISDGK(T)
UniRef90_C5Y397	Putative uncharacterized protein Sb05g019600 n 1 Tax Sorghum bicolor RepID C5Y397 SORBI	114208	5.7982	13.0285	99.59	10	12.8557	5.4155	6.0858	(K)LNVHVVPHTHDDVGWLK(T)	(R)YIKEEFGQIPR(I)	(K)ELEVVWR(G)	(K)TLGSSADIFAGIFPK(N)	(K)RLSIGYTQAQELVSTSLACLTESGSK(S) Carbamidomethyl C (19)	(R)IPVFSDSIVVHDSEGR(E)	(K)TFYTDSSGR(D)	(K)DGQIELMLHR(R)	(K)IDPQGEGAR(W)	(K)LVVELGPMEIR(T)
UniRef90_C5Y853	Putative uncharacterized protein Sb05g007205 Fragment n 1 Tax Sorghum bicolor RepID C5Y853 SORBI	15416	9.6812	13.033	100	1	8.2707	4.3403	5.1215	(K)TFTEQAETLLK(E)
UniRef90_C5Y8Y2	Putative uncharacterized protein Sb06g030270 n 1 Tax Sorghum bicolor RepID C5Y8Y2 SORBI	80854	5.9711	13.0363	100	11	20.9909	3.6402	4.3868	(R)AIGEVVSNEAR(A)	(R)AMHNVGLAGLTFWSPNINIFR(D)	(R)GQETPGEDPLLTSK(Y)	(K)HYTAYDVDNWK(G)	(R)YTFNAVVSQQDLDDTFQPPFK(S)	(K)LNGYISSDCDSVDVLYNNQHYTK(T) Carbamidomethyl C (9)	(K)TPEDAAAISIK(A)	(K)LSESDVDR(A)	(R)LGFFDGDPR(K)	(K)AAASADVTVLVVGADQSIER(E)	(R)LPVTWYPESFTK(V)
UniRef90_C5YCL4	Putative uncharacterized protein Sb06g023450 n 1 Tax Sorghum bicolor RepID C5YCL4 SORBI	82952	6.0366	13.0306	99.8	5	6.658	4.8157	5.0885	(R)ALVSLLTLDEK(I)	(K)IAQLSNTAGGVPR(L)	(R)ALFNLFSVQLR(L)	(R)ELAAEAVR(Q)	(R)VSLLLPGK(Q)
UniRef90_C5YGD9	Putative uncharacterized protein Sb06g016510 n 1 Tax Sorghum bicolor RepID C5YGD9 SORBI	28730	5.7396	12.6389	67.46	1	8.7912	2.9036	3.844	(R)LPGYGVVTNIINGGLECGHGADSR(V) Carbamidomethyl C (17)
UniRef90_C5YQN5	Putative uncharacterized protein Sb08g001540 n 2 Tax Andropogoneae RepID C5YQN5 SORBI	72459	5.1453	13.0306	99.8	8	19.0549	4.8386	5.2901	(K)GVVWLDQVSLMPEDTYK(G)	(R)TELISMLLDLKPR(F)	(K)DVLDSLEFAR(G)	(R)GSADSTWGSVR(A)	(K)HVAIGNEDCGK(K) Carbamidomethyl C (9)	(R)EAYPDIQMISNCDGSSRPLDHPADLYDFHVYTDSK(T) Carbamidomethyl C (12)	(K)AFVSEYAVWR(S)	(R)GSLLASLAEAAFLTGLEK(N)
UniRef90_C5Z4E5	Putative uncharacterized protein Sb10g003930 n 3 Tax Andropogoneae RepID C5Z4E5 SORBI	39434	7.5912	13.0329	100	3	9.8093	4.3039	4.8696	(K)FGLPFLPPSK(S)	(K)GANMAITGATAMDAPFFR(S)	(K)YNYQNSAR(C)
UniRef90_C5Z534	Beta galactosidase n 3 Tax Andropogoneae RepID C5Z534 SORBI	79098	7.7351	13.0329	100	6	9.931	4.7989	5.4756	(R)AVVINGQR(R)	(R)RILISGSIHYPR(S)	(R)TSGGPFIATSYDYDAPIDEYGLLRQPK(W)	(K)LTYSGYVK(M)	(K)CQTGCGDVSQR(Y) Carbamidomethyl C (1), Carbamidomethyl C (5)	(R)YYHVPR(S)
UniRef90_C5Z8K3	Putative uncharacterized protein Sb10g010300 n 1 Tax Sorghum bicolor RepID C5Z8K3 SORBI	20811	9.5823	13.033	100	1	5.5556	9.2355	9.2355	(R)QELAAGGGGGR(T)
UniRef90_C6JRI5	Putative uncharacterized protein Sb0010s007570 n 1 Tax Sorghum bicolor RepID C6JRI5 SORBI	80282	6.3983	13.0329	100	9	12.2667	4.3206	5.2802	(R)AYPFCDR(S) Carbamidomethyl C (5)	(K)VSQLGDEAAGVPR(L)	(R)WGRGQETPGEDPAVASK(Y)	(R)GQETPGEDPAVASK(Y)	(K)YAVAFVR(G)	(K)HATAYDLEDWNGVAR(Y)	(K)NLALEAAQDGIVLLK(N)	(K)NDAGILPLDR(S)	(R)TSLLLPGK(Q)
UniRef90_C6T7B0	Putative uncharacterized protein Fragment n 1 Tax Glycine max RepID C6T7B0 SOYBN	48510	5.4186	13.0306	99.8	5	17.0163	4.6641	5.1591	(K)FNECQLNNLNALEPDHR(V) Carbamidomethyl C (4)	(R)NGLHLPSYSPYPQMIIVVQGK(G)	(K)QIVTVEGGLSVISPK(W)	(R)ADFYNPK(A)	(R)ISTLNSLTLPALR(Q)
UniRef90_C6T8W8	Putative uncharacterized protein n 1 Tax Glycine max RepID C6T8W8 SOYBN	28429	7.9633	13.0363	100	1	3.7736	2.5541	2.5541	(K)QYYSLTVLTR(T)
UniRef90_C6TFG7	Putative uncharacterized protein Fragment n 1 Tax Glycine max RepID C6TFG7 SOYBN	34875	8.1453	12.3582	50.95	1	3.2051	2.0115	2.1209	(K)APLLLGCDVR(N) Carbamidomethyl C (7)
UniRef90_C6TKH0	Putative uncharacterized protein n 1 Tax Glycine max RepID C6TKH0 SOYBN	31640	6.4124	13.0363	100	1	4.7619	6.8233	6.8233	(R)VFGTNIFSQFFLVK(H)
UniRef90_C8CIR2	Malate dehydrogenase Fragment n 1 Tax Camellia sinensis RepID C8CIR2 CAMSI	15193	7.9909	12.7327	74.09	2	19.8582	6.4523	7.0925	(K)MELVDAAFPLLK(G)	(K)VLVVANPANTNALILK(E)
UniRef90_C8ZJX1	Malic enzyme Fragment n 3 Tax PACCAD clade RepID C8ZJX1 9POAL	40044	5.2917	13.0329	100	1	3.0137	8.0373	8.0373	(K)LLNDEFYIGIR(Q)
UniRef90_D2T2H9	Phosphoenolpyruvate carboxylase Fragment n 3 Tax Poaceae RepID D2T2H9 HOLLA	56843	6.2703	13.0363	100	3	9.1451	3.0489	3.4418	(-)HTDVLDAITTHLGLGSYR(E)	(R)GGGPTHLAILSQPPDTINGSLR(V)	(R)FVEYFR(L)
UniRef90_D3KY86	Phosphoenolpyruvate carboxylase n 1 Tax Ananas comosus RepID D3KY86 ANACO	112518	5.7746	13.0306	99.8	8	6.8089	5.3559	5.6529	(R)EIQAAFR(T)	(K)NIGINER(L)	(R)HTDVLDAITTHLGIGSYR(D)	(R)FVEYFR(L)	(K)EMYNEWPFFR(V)	(R)VTLDLLEMVFAK(G)	(R)VTLDLLEMVFAK(G) Oxidation M (8)	(R)IRDPNFK(V)
UniRef90_O04943	Alpha galactosidase Fragment n 1 Tax Hordeum vulgare RepID O04943 HORVU	17730	6.3257	13.0145	98.21	1	6.2893	2.0115	2.1209	(K)APLIIGCDVR(H) Carbamidomethyl C (7)
UniRef90_O22387	Glyceraldehyde 3 phosphate dehydrogenase Fragment n 1 Tax Oryza sativa RepID O22387 ORYSA	28313	9.9796	12.6707	69.64	2	9.7015	5.9051	6.1339	(R)AAALNIVPTSTGAAK(A)	(K)TLAEEVNQAFR(D)
UniRef90_O22534	Glyceralehyde 3 phosphate dehydrogenase subunit Fragment n 1 Tax Oryza sativa RepID O22534 ORYSA	36421	9.8862	12.6869	70.77	3	9.9125	4.3344	4.4106	(K)VAINGFGR(F)	(R)AAALNIVPTSTGAAK(A)	(K)TLAEEVNQAFR(D)
UniRef90_O24007	Chitinase Fragment n 1 Tax Oryza sativa RepID O24007 ORYSA	18956	4.8257	13.0129	98.05	1	5.1429	2.3902	3.5243	(K)ATSPPYYGR(G)
UniRef90_O64411	Polyamine oxidase n 3 Tax Zea mays RepID PAO MAIZE	56308	5.634	13.0329	100	6	14.6	2.7642	3.5353	(R)VIVVGAGMSGISAAK(R)	(R)LSEAGITDLLILEATDHIGGR(M)	(R)DDMSILAMQR(L)	(R)LQLNKVVR(E)	(K)GTFSNWPVGVNR(Y)	(R)YEYDQLR(A)
UniRef90_P00291	Plastocyanin n 1 Tax Sambucus nigra RepID PLAS SAMNI	10454	4.0831	13.0362	100	1	24.2424	0.768	0.9057	(K)NNAGFPHNVVFDEDEVPSGVDSAK(I)
UniRef90_P01063	Bowman Birk type proteinase inhibitor C II n 3 Tax Glycine RepID IBBC2 SOYBN	9194	4.3797	13.0363	100	1	15.6627	3.2186	3.2186	(R)CLDTTDFCYKPCK(S) Carbamidomethyl C (1), Carbamidomethyl C (8), Carbamidomethyl C (12)
UniRef90_P02856	Vicilin 14 kDa component n 1 Tax Pisum sativum RepID VCL1 PEA	14031	5.0845	13.0363	100	1	6.4516	1.3301	1.3424	(K)FFELTPEK(N)
UniRef90_P02858	Glycinin B3 subunit n 6 Tax Glycine RepID GLYG4 SOYBN	63548	5.1376	13.0306	99.8	8	20.8185	4.1408	5.0702	(K)LNECQLNNLNALEPDHR(V) Carbamidomethyl C (4)	(R)VESEGGLIQTWNSQHPELK(C)	(K)QGQHQQEEEEEGGSVLSGFSK(H)	(K)QIVTVEGGLSVISPK(W)	(R)ADFYNPK(A)	(R)ISTLNSLTLPALR(Q)	(K)THHNAVTSYLK(D)	(R)AIPSEVLAHSYNLR(Q)
UniRef90_P04405	Glycinin B1a subunit n 2 Tax Glycine max RepID GLYG2 SOYBN	54356	5.2983	13.0296	99.7	14	42.6804	3.7167	4.36	(K)LNALKPDNR(I)	(R)RFYLAGNQEQEFLK(Y)	(R)FYLAGNQEQEFLK(Y)	(K)GKQQEEENEGSNILSGFAPEFLK(E)	(K)QQEEENEGSNILSGFAPEFLK(E)	(K)EAFGVNMQIVR(N)	(R)NLQGENEEEDSGAIVTVK(G)	(R)KPQQEEDDDDEEEQPQCVETDK(G) Carbamidomethyl C (17)	(K)LSAQYGSLR(K)	(K)NAMFVPHYTLNANSIIYALNGR(A)	(R)ALVQVVNCNGER(V) Carbamidomethyl C (8)	(R)VFDGELQEGGVLIVPQNFAVAAK(S)	(K)SQSDNFEYVSFK(T)	(K)TNDRPSIGNLAGANSLLNALPEEVIQHTFNLK(S)
UniRef90_P04776	Glycinin Bx subunit n 1 Tax Glycine max RepID GLYG1 SOYBN	55671	5.8257	13.0306	99.8	13	49.2929	4.6421	5.1641	(K)LNALKPDNR(I)	(R)IESEGGLIETWNPNNKPFQCAGVALSR(C) Carbamidomethyl C (20)	(R)RFYLAGNQEQEFLK(Y)	(K)NLQGENEGEDKGAIVTVK(G)	(K)GGLSVIKPPTDEQQQRPQEEEEEEEDEKPQCK(G) Carbamidomethyl C (31)	(R)HNIGQTSSPDIYNPQAGSVTTATSLDFPALSWLR(L)	(R)LSAEFGSLR(K)	(K)NAMFVPHYNLNANSIIYALNGR(A)	(R)ALIQVVNCNGER(V) Carbamidomethyl C (8)	(R)VFDGELQEGR(V)	(R)VLIVPQNFVVAAR(S)	(R)SQSDNFEYVSFK(T)	(K)TNDTPMIGTLAGANSLLNALPEEVIQHTFNLK(S)
UniRef90_P05046	Lectin n 1 Tax Glycine max RepID LEC SOYBN	30908	5.5955	13.0363	100	6	25.9649	6.9213	7.2279	(K)VDENGTPKPSSLGR(A)	(R)ALYSTPIHIWDK(E)	(R)NSWDPPNPHIGINVNSIR(S)	(K)TTSWDLANNK(V)	(R)TSNILSDVVDLK(T)	(K)TSLPEWVR(I)
UniRef90_P05348	Ribulose bisphosphate carboxylase small chain chloroplastic n 3 Tax Zea mays RepID RBS MAIZE	19138	9.1035	13.0285	99.59	7	38.2353	2.6271	3.8046	(K)KFETLSYLPPLSTDDLLK(Q)	(K)QVDYLLR(N)	(R)NGWIPCLEFSK(V) Carbamidomethyl C (6)	(R)YWTMWK(L)	(K)ELQEAIK(S)	(K)SYPDAFHR(V)	(R)VIGFDNIK(Q)
UniRef90_P08170	Seed lipoxygenase 1 n 2 Tax Glycine max RepID LOX1 SOYBN	94310	5.9301	13.0363	100	7	10.3695	3.8374	4.326	(R)SVSLQLISATK(A)	(K)LARPVLGGSSTFPYPR(R)	(R)GPTVTDPNTEK(Q)	(K)QGEVFYVPR(D)	(K)SLSQIVQPAFESAFDLK(S)		(R)DVISTIIPLPVIK(E)	(R)NNDPSLQGNR(L)
UniRef90_P09186	Seed lipoxygenase 3 n 2 Tax Glycine max RepID LOX3 SOYBN	96697	6.2532	13.0306	99.8	3	5.4842	5.3737	6.0156	(K)ATFLEGIITSLPTLGAGQSAFK(I)	(R)SNDVYLPR(D)	(R)EFDSFDEVHGLYSGGIK(L)
UniRef90_P11155	Pyruvate phosphate dikinase 1 chloroplastic n 21 Tax Andropogoneae RepID PPDK1 MAIZE	102609	5.6559	13.0285	99.59	13	14.5723	3.9355	4.8063	(R)FAYDSFR(R)	(R)FLDMFGNVVMDIPR(S)	(K)NDTDLTASDLK(E)	(K)GEPFPSDPKK(Q)	(R)SINQITGLR(G)	(R)TPEDLDAMK(N)	(K)VLANADTPDDALTAR(N)	(R)QMIMAPTLELR(Q)	(R)SDFEGIFR(A)	(R)AMDGLPVTIR(L)	(K)LSEVNPMLGFR(G)	(R)LGISYPELTEMQAR(A)	(K)VGTMIEIPR(A)
UniRef90_P11828	Glycinin B subunit n 3 Tax Glycine max RepID GLYG3 SOYBN	54207	5.6259	13.0306	99.8	6	19.5426	6.3471	6.9208	(R)LNALKPDNR(I)	(R)IESEGGFIETWNPNNKPFQCAGVALSR(C) Carbamidomethyl C (20)	(K)NAMFVPHYNLNANSIIYALNGR(A)	(R)ALVQVVNCNGER(V) Carbamidomethyl C (8)	(R)SQSDNFEYVSFK(T)	(K)NNNPFSFLVPPK(E)
UniRef90_P12085	ATP synthase subunit beta chloroplastic n 608 Tax Spermatophyta RepID ATPB ORYSJ	53921	5.2072	13.0174	98.49	4	9.4378	2.7141	4.0525	(R)SAPAFIELDTK(L)	(K)IGLFGGAGVGK(T)	(K)TVLIMELINNIAK(A)	(R)IVGNEHYETAQR(V)
UniRef90_P13916	Beta conglycinin alpha chain n 6 Tax Glycine max RepID GLCA SOYBN	70250	4.8821	13.0285	99.59	18	39.8347	4.6131	5.4494	(R)QEEEHEQREEQEWPR(K)	(K)GSEEEDEDEDEEQDER(Q)	(R)ESEESEDSELRR(H)	(K)NPFLFGSNRFETLFK(N)	(R)SPQLQNLR(D)	(R)LQSGDALR(V)	(R)VPSGTTYYVVNPDNNENLR(L)	(R)LITLAIPVNKPGR(F)	(R)FESFFLSSTEAQQSYLQGFSR(N)	(R)NILEASYDTK(F)	(R)LQESVIVEISK(E)	(R)KTISSEDKPFNLR(S)	(R)SRDPIYSNK(L)	(K)FFEITPEK(N)	(K)FFEITPEKNPQLR(D)	(K)EQQQEQQQEEQPLEVR(K)	(R)NFLAGSQDNVISQIPSQVQELAFPGSAQAVEK(L)	(R)ESYFVDAQPK(K)
UniRef90_P15804	Phosphoenolpyruvate carboxylase 3 n 9 Tax Andropogoneae RepID CAPP3 SORBI	108304	5.8515	13.0363	100	21	24.4792	4.6417	5.3542	(R)EIQAAFR(T)	(R)AQPTPQDEMR(Y)	(K)NIGINER(L)	(K)YYIEFWK(Q)	(K)AIADGSLLDLLR(Q)	(R)QVFTFGLSLVK(L)	(K)QQVMVGYSDSGK(D)	(K)LTLFHGR(G)	(R)GGGPTHLAILSQPPDTINGSIR(V)	(R)FTAATLEHGMHPPVSPKPEWR(K)	(R)FVEYFR(S)	(R)AIPWIFSWTQTR(F)	(K)EMYNEWPFFR(V)	(R)VTLDLLEMVFAK(G)	(R)VTLDLLEMVFAK(G) Oxidation M (8)	(K)GDPGIAGLYDELLVAEELKPFGK(Q)	(R)DKYVETQQLLLQIAGHK(D)	(K)YVETQQLLLQIAGHK(D)	(R)NPYITTLNVFQAYTLKR(I)	(K)VTPQPPLSK(E)	(K)EFADENKPAGLVK(L)
UniRef90_P15804	Phosphoenolpyruvate carboxylase 3 n 9 Tax Andropogoneae RepID CAPP3 SORBI	108304	5.8515	13.0298	99.72	10	13.8542	5.8804	6.6099	(R)EIQAAFR(T)	(R)AQPTPQDEMR(Y)	(K)AIADGSLLDLLR(Q)	(K)LTLFHGR(G)	(R)GGGPTHLAILSQPPDTINGSIR(V)	(R)FTAATLEHGMHPPVSPKPEWR(K)	(R)FVEYFR(S)	(R)AIPWIFSWTQTR(F)	(K)GDPGIAGLYDELLVAEELKPFGK(Q)	(K)EFADENKPAGLVK(L)
UniRef90_P16243	NADP dependent malic enzyme chloroplastic n 3 Tax Zea mays RepID MAOC MAIZE	69779	6.0544	13.0306	99.8	6	13.3648	2.9183	3.4993	(K)LLIDNVVELLPFVYTPTVGEACQK(Y) Carbamidomethyl C (22)	(R)NIQVICVTDGER(I) Carbamidomethyl C (6)	(K)VLIQFEDFANHNAFDLLEK(Y)	(K)QTNAPIEECR(K) Carbamidomethyl C (9)	(K)GSIFPPFTSIR(K)	(R)LPPPSDLVK(Y)
UniRef90_P17847	Ferredoxin nitrite reductase chloroplastic Fragment n 3 Tax Andropogoneae RepID NIR MAIZE	63301	5.9951	13.034	100	1	1.5817	0.8296	0.8296	(R)AAPEDLVDK(R)
UniRef90_P19594	2S albumin large chain n 3 Tax Glycine max RepID 2SS SOYBN	18447	5.0153	13.0363	100	3	19.6203	7.5466	7.7395	(K)CCTEMSELR(S) Carbamidomethyl C (1), Carbamidomethyl C (2)	(K)IMENQSEELEEK(Q)	(K)ELINLATMCR(F) Carbamidomethyl C (9)
UniRef90_P19656	Non specific lipid transfer protein n 21 Tax Zea RepID NLTP MAIZE	11697	8.74	13.0329	100	1	16.6667	4.8306	4.8306	(K)NAAAGVSGLNAGNAASIPSK(C)
UniRef90_P20120	Photosystem I reaction center subunit V Fragment n 2 Tax fabids RepID PSAG PEA	4394	7.1779	12.5643	62.61	1	20.5128	9.7341	9.7341	(R)FVFFNFQR(E)
UniRef90_P25858	Glyceraldehyde 3 phosphate dehydrogenase cytosolic n 21 Tax core eudicotyledons RepID G3PC ARATH	36891	6.7198	12.3889	52.54	4	13.9053	3.878	4.6873	(R)IGINGFGR(I)	(K)TLLFGEKPVTVFGIR(N)	(K)KVVISAPSK(D)	(R)AASFNIIPSSTGAAK(A)
UniRef90_P25974	Beta conglycinin beta chain n 5 Tax Glycine max RepID GLCB SOYBN	50521	5.8217	13.0363	100	8	17.7677	4.4567	5.2614	(R)SPQLENLR(D)	(R)QQEGVIVELSK(E)	(K)TISSEDEPFNLR(S)	(R)NPIYSNNFGK(F)	(K)FFEITPEK(N)	(K)FFEITPEKNPQLR(D)	(K)QKQEEEPLEVQR(Y)	(R)NFLAGEKDNVVR(Q)
UniRef90_P26667	Ribulose bisphosphate carboxylase small chain PW9 chloroplastic n 38 Tax Triticeae RepID RBS2 WHEAT	19441	8.2676	12.3402	50.04	2	7.4286	3.4074	4.5406	(K)QVDYLIR(S)	(R)YWTMWK(L)
UniRef90_P26958	Ribulose bisphosphate carboxylase large chain n 114 Tax Viridiplantae RepID RBL BRYMA	52597	6.3669	13.0306	99.8	3	9.0526	1.6468	2.0855	(K)DTDILAAFR(M)	(R)GGLDFTKDDENVNSQPFMR(W)	(R)MSGGDHLHSGTVVGK(L)
UniRef90_P26985	Ribulose bisphosphate carboxylase small chain chloroplastic n 2 Tax Batophora oerstedii RepID RBS B	20096	7.6318	13.0355	100	2	7.4286	3.4074	4.5406	(K)DTDILAAFR(M)	(R)GGLDFTKDDENVNSQPFMR(W)	(R)MSGGDHLHSGTVVGK(L)	(R)DDFIEKDR(A)
UniRef90_P29022	Endochitinase A n 72 Tax Andropogoneae RepID CHIA MAIZE	29105	7.8457	13.034	100	1	3.5714	2.85	2.85	(K)SNAYCDASNR(Q) Carbamidomethyl C (5)
UniRef90_P29195	Phosphoenolpyruvate carboxylase 1 n 8 Tax Poaceae RepID CAPP1 SORBI	109370	5.6651	13.0306	99.8	7	5.4167	6.0311	6.2161	(R)EIQAAFR(T)	(K)NIGINER(L)	(R)FVEYFR(S)	(R)SATPETEYGR(M)	(K)EMYNEWPFFR(V)	(R)VTLDLLEMVFAK(G)	(R)VTLDLLEMVFAK(G) Oxidation M (8)
UniRef90_P29530	P24 oleosin isoform A n 2 Tax Glycine max RepID OLEO1 SOYBN	23487	9.0505	13.0363	100	2	9.7345	3.7297	5.2994	(K)HHLAEAAEYVGQK(T)	(K)EVGQDIQSK(A)
UniRef90_P43188	Adenylate kinase chloroplastic n 4 Tax Zea mays RepID KADC MAIZE	24851	4.7516	13.0296	99.7	2	10.8108	0.9467	1.1464	(K)VMISGAPASGK(G)	(K)YQLAHISAGDLLR(A)
UniRef90_P48497	Triosephosphate isomerase cytosolic n 1 Tax Stellaria longipes RepID TPIS STELP	27482	5.4014	13.0362	100	1	5.4475	5.8218	5.8218	(K)GPEFATIINSVTAK(K)
UniRef90_P51063	Phosphoenolpyruvate carboxylase n 3 Tax Picea RepID CAPP PICAB	109483	5.8989	12.3792	52.03	6	4.0498	3.5442	4.3293	(R)EIQAAFR(T)	(R)VTPEVTR(D)	(R)DVCLLAR(M) Carbamidomethyl C (3)	(R)FVEYFR(S)	(R)VTIDLIEMVFAK(G)	(R)VTIDLIEMVFAK(G) Oxidation M (8)
UniRef90_P93518	PRm 3 n 2 Tax Zea mays RepID P93518 MAIZE	30099	3.8983	13.0363	100	1	4.4218	9.5805	9.5805	(R)FNDVQNNYSSQVK(G)
UniRef90_P93696	Phosphoenolpyruvate carboxylase n 1 Tax Vanilla planifolia RepID P93696 VANPL	109212	6.0419	13.0306	99.8	4	4.3841	5.0087	5.4795	(R)EIQAAFR(T)	(K)NLGINER(L)	(R)GGGPTHLAILSQPPDTINGSLR(V)	(R)FVEYFR(L)
UniRef90_Q00X11	ATPase type 13A ISS n 1 Tax Ostreococcus tauri RepID Q00X11 OSTTA	153915	6.8655	13.0329	100	1	1.073	8.3063	8.3063	(K)MFGDPLEKAALLGIK(W)
UniRef90_Q01527	Maturation protein n 4 Tax Glycine RepID Q01527 SOYBN	15571	10.0858	12.5217	60	2	12.5	3.4512	3.985	(K)ETAANIGASAK(A)	(K)MSQAELDK(Q)
UniRef90_Q018N1	Tubulin like protein ISS n 1 Tax Ostreococcus tauri RepID Q018N1 OSTTA	59870	4.8246	13.0324	99.98	1	1.4545	5.6831	5.6831	(R)NEFALAGK(W)
UniRef90_Q03971	N terminal incomplete legumin A1 pre pro polypeptide Fragment n 1 Tax Vicia faba var minor RepID	56758	6.0542	13.0306	99.8	1	4.4266	3.6749	3.6753	(K)NAMFVPHYNLNANSVLYALKGR(A)
UniRef90_Q04672	Sucrose binding protein n 1 Tax Glycine max RepID SBP SOYBN	60484	6.4228	13.0285	99.59	7	17.7481	4.7469	5.5435	(K)LLQGIENFR(L)	(R)AVLGLVSESETEK(I)	(K)ITLEPGDMIHIPAGTPLYIVNR(D)	(R)LTEVGPDDDEKSWLQR(L)	(R)SMSTIHYNSHATK(I)	(K)IALVIDGR(G)	(K)DNIVSSLDNVAK(E)
UniRef90_Q05800	Ribulose bisphosphate carboxylase large chain Fragment n 263 Tax Embryophyta RepID RBL NELLU	43889	6.4211	12.7806	77.73	5	17.0051	3.4948	4.1538	(K)DTDILAAFR(V)	(K)TFQGPPHGIQVER(D)	(R)GGLDFTKDDENVNSQPFMR(W)	(R)MSGGDHIHSGTVVGK(L)	(R)EITLGFVDLLR(D)
UniRef90_Q08056	Putative carbonic anhydrase homolog Fragment n 1 Tax Zea mays RepID Q08056 MAIZE	7312	7.3066	13.012	97.96	1	16.9231	5.8791	5.8965	(K)EAVNVSLENLK(T)
UniRef90_Q0H633	Putative chloroplast chlorophyll A B binding protein type II Fragment n 2 Tax Andropogoneae RepID	11894	4.5804	13.033	100	2	30.9735	4.768	5.5689	(R)VGGGPLGEGLDK(V)	(K)VYPGGAFDPLGLADDPDTAAELK(V)
UniRef90_Q0J290	Os09g0368500 protein n 5 Tax Oryza sativa RepID Q0J290 ORYSJ	53224	4.9001	13.0329	100	2	6.1181	2.1056	2.764	(R)LSEAGITDILILEATDHIGGR(M)	(R)LQLNKVVR(E)
UniRef90_Q10CU3	Glycosyl hydrolase family 3 N terminal domain containing protein expressed n 1 Tax Oryza sativa sub	43916	8.1982	13.0217	98.92	4	11.1386	7.1667	7.3819	(K)IGQMTQIER(Q)	(R)IGAATALEVR(A)	(R)CYESYSEDHR(I) Carbamidomethyl C (1)	(R)LNFKGFTISDWEGIDR(I)
UniRef90_Q10HD0	Chlorophyll a b binding protein chloroplastic n 16 Tax Spermatophyta RepID CB23 ORYSJ	28477	5.5243	13.0284	99.58	3	10.6464	2.4352	2.8313	(R)ELEVIHSR(W)	(K)FGEAVWFK(A)	(R)VGGGPLGEGLDK(V)
UniRef90_Q10JY1	Retrotransposon protein putative unclassified n 1 Tax Oryza sativa subsp japonica RepID Q10JY1 OR	76960	9.0813	12.9895	95.78	1	1.7417	6.5096	6.6129	(K)VLLCTMKTPLPK(V) Carbamidomethyl C (4), Oxidation M (6)
UniRef90_Q10M79	Alpha L arabinofuranosidase C terminus family protein expressed n 4 Tax Oryza sativa RepID Q10M79 O	73965	4.7307	13.034	100	1	1.7778	7.2966	7.2966	(R)SSCFASNPIALR(M) Carbamidomethyl C (3)
UniRef90_Q10NX8	Beta galactosidase 6 n 6 Tax Oryza sativa RepID BGAL6 ORYSJ	92780	5.5234	13.0363	100	4	5.3613	3.3336	4.2578	(R)STPDMWPGLIQK(S)	(R)GQYDFEGR(K)	(K)LPAWSVSILPDCK(N) Carbamidomethyl C (12)	(K)CGQPSQTLYHVPR(S) Carbamidomethyl C (1)
UniRef90_Q10SA2	Glyceraldehyde 3 phosphate dehydrogenase B chloroplast putative expressed n 1 Tax Oryza sativa su	33682	4.81	12.9945	96.26	4	17.2956	4.5485	4.6692	(K)ILDEEFGIVK(G)	(R)AAALNIVPTSTGAAK(A)	(R)VPTPNVSVVDLVINTVK(T)	(K)TGITADDVNAAFR(K)
UniRef90_Q198V8	Phosphoenolpyruvate carboxylase Fragment n 1 Tax Suaeda eltonica RepID Q198V8 9CARY	94407	6.9289	13.0217	98.92	7	6.3855	4.6604	5.3531	(R)EIQAAFR(T)	(K)NLGINER(V)	(R)QEWLLSELR(G)	(R)FVEYFR(L)	(R)AIPWIFSWTQTR(F)	(R)VTIDLIEMVFAK(G)
UniRef90_Q1EMQ3	Profilin n 1 Tax Plantago major RepID Q1EMQ3 PLAMJ	13915	4.489	13.0329	100	1	6.8702	0.7341	0.7341	(K)KGTGGATIK(K)
UniRef90_Q1RS11	Malate dehydrogenase Fragment n 7 Tax Panicoideae RepID Q1RS11 PASGE	39298	4.9215	12.8499	83.3	3	12.5	3.9499	4.525	(K)ALNAVASR(N)	(K)VSNVTIWGNHSTTQVPDFLNAK(I)	(R)SSAASTAVSIVDAIR(S)
UniRef90_Q1WAB8	Glycinin n 1 Tax Glycine microphylla RepID Q1WAB8 9FABA	63082	5.5472	13.0306	99.8	7	17.5313	4.937	5.6336	(K)FNECQLNNLNALEPDHR(V) Carbamidomethyl C (4)	(K)QGQHQQEEEEEGGSVLSGFSK(H)	(K)QIVTVEGGLSVISPK(W)	(R)ADFYNPK(A)	(R)ISTLNSLTLPALR(Q)	(K)THHNAVTSYLK(D)	(R)AIPSEVLAHSYNLR(Q)
UniRef90_Q1WFH4	Phosphoenolpyruvate carboxylase Fragment n 6 Tax Clusia RepID Q1WFH4 9ROSI	41292	8.9288	13.0355	100	2	7.4176	6.1218	7.0241	(R)FTAATLEHGMHPPDSPKPEWR(A)	(R)FVEYFR(L)
UniRef90_Q1XAT9	Phosphoenolpyruvate carboxylase n 1 Tax Alternanthera pungens RepID Q1XAT9 9CARY	109809	6.2463	13.0306	99.8	9	7.4534	4.6762	5.1127	(R)EIQAAFR(T)	(R)AQPTPQDEMR(A)	(K)NIGINER(V)	(R)FSSWMGGDR(D)	(R)QEWLLSELR(G)	(R)FVEYFR(R)	(R)AIPWIFSWTQTR(F)	(R)VTIDLLEMVFAK(G)	(R)VTIDLLEMVFAK(G) Oxidation M (8)
UniRef90_Q20FB3	Glyceraldehyde 3 phosphate dehydrogenase subunit B Fragment n 1 Tax Spirogyra sp SAG 170 80 RepID	34198	5.9696	13.0306	99.8	2	7.1651	3.8502	3.9566	(K)IGINGFGR(I)	(R)AAALNIVPTSTGAAK(A)
UniRef90_Q20FC2	Glyceraldehyde 3 phosphate dehydrogenase subunit A Fragment n 1 Tax Cladophora rupestris RepID Q20	40926	9.2904	13.0306	99.8	3	7.7128	2.9106	3.5489	(K)VAINGFGR(I)	(K)AVALVLPQLK(G)	(K)TLAEEVNQAFR(D)
UniRef90_Q2QVG7	Putative uncharacterized protein n 1 Tax Oryza sativa subsp japonica RepID Q2QVG7 ORYSJ	30428	9.0857	13.036	100	1	2.4911	2.9083	2.9083	(R)DATFFFR(E)
UniRef90_Q2QXU4	Putative uncharacterized protein n 1 Tax Oryza sativa subsp japonica RepID Q2QXU4 ORYSJ	18592	9.8361	13.0355	100	1	6.7416	7.2422	7.2422	(R)TLLCSPLPSSIK(L) Carbamidomethyl C (4)
UniRef90_Q2R2F0	AT hook motif family protein expressed n 2 Tax Oryza sativa RepID Q2R2F0 ORYSJ	43917	8.519	13.0329	100	1	5.679	9.7824	9.7824	(K)AAVTPGSVGVGRMIKPASPSPAR(R) Oxidation M (13)
UniRef90_Q2R3E0	Glycosyl hydrolases family 38 protein expressed n 2 Tax Oryza sativa RepID Q2R3E0 ORYSJ	114085	5.85	13.0329	100	1	1.1765	6.3498	6.3498	(K)IVETSLSANQER(S)
UniRef90_Q2RA02	Fructose bisphosphate aldolase n 1 Tax Oryza sativa subsp japonica RepID Q2RA02 ORYSJ	25186	6.3761	13.0262	99.36	3	13.8528	2.1662	3.0075	(R)TVVSIPNGPSELAVK(E)	(R)ALQNTCLK(T) Carbamidomethyl C (6)	(K)AAQDALLLR(A)
UniRef90_Q2RAZ2	Alpha L arabinofuranosidase C terminus family protein expressed n 2 Tax Oryza sativa RepID Q2RAZ2 O	73421	4.567	13.0363	100	3	6.2405	5.5076	5.9746	(R)FPGGCFVEGDWLR(N)Carbamidomethyl C (5)	(K)DVLDSLEFAR(G)	(K)GSLLASLAEAAFLTGLEK(N)
UniRef90_Q339E4	Putative uncharacterized protein n 1 Tax Oryza sativa subsp japonica RepID Q339E4 ORYSJ	22361	9.9402	13.0324	99.98	1	5.7292	2.7659	2.8334	(R)IGSFLIQDGSR(V)
UniRef90_Q38768	3 phosphoglycerate kinase Fragment n 1 Tax Avena sativa RepID Q38768 AVESA	9402	7.6155	13.0168	98.43	1	12.7907	2.5028	2.673	(K)ADDVIGPEVEK(L)
UniRef90_Q39805	Dehydrin like protein n 4 Tax Glycine max RepID Q39805 SOYBN	23703	6.084	13.0306	99.8	5	35.8407	4.0733	5.0895	(R)KVDEYGNVEK(Q)	(K)QTDEYGNPVHAASVTYVATR(T)	(R)HHGTTGVYGIDTDR(Q)	(R)QQHGTTGGYAGDTGR(Q)	(R)QHGNIGGPYYGTNTADTGTGPR(S)
UniRef90_Q39858	Soybean glycinin A3 B4 subunit Fragment n 2 Tax Glycine RepID Q39858 SOYBN	27279	5.4492	13.0306	99.8	3	16.25	5.1696	5.6713	(R)ADFYNPK(A)	(R)ISTLNSLTLPALR(Q)	(R)AIPSEVLSNSYNLGQSQVR(Q)
UniRef90_Q39871	Late embryongenesis abundant protein n 1 Tax Glycine max RepID Q39871 SOYBN	50613	6.2924	13.0363	100	1	2.1598	5.4729	5.4729	(K)AVQDTYENAK(E)
UniRef90_Q3LR52	Phosphoenolpyruvate carboxylase Fragment n 3 Tax Zea mays RepID Q3LR52 MAIZE	20292	5.1295	13.0285	99.59	7	46.2366	2.6169	3.6643	(K)VSEDDKLIEYDALLVDR(F)	(K)LIEYDALLVDR(F)	(R)FLNILQDLHGPSLR(E)	(K)GGFADEGSATTESDIEETLKR(L)	(R)LVSEVGKSPEEVFEALK(N)	(K)SPEEVFEALK(N)	(K)NQTVDLVFTAHPTQSAR(R)
UniRef90_Q40677	Fructose bisphosphate aldolase chloroplastic n 9 Tax Poaceae RepID ALFC ORYSJ	41979	6.416	13.0217	98.92	6	16.4948	4.5083	5.4148	(R)LASIGLENTEANR(Q)	(R)TVVSIPNGPSELAVK(E)	(R)TFEVAQK(V)	(K)AAQDALLLR(A)	(K)ANSLAQLGK(Y)	(K)YTSDGEAAEAK(E)
UniRef90_Q41746	Chlorophyll a b binding apoprotein CP26 n 4 Tax Andropogoneae RepID Q41746 MAIZE	30151	5.3555	13.033	100	2	15.1943	4.1846	4.5455	(K)LHPGGPFDPLGLASDPDQAAILK(V)	(K)HLSDPFGNNLLTVISGAAER(T)
UniRef90_Q41864	Thioredoxin M type chloroplastic n 5 Tax Andropogoneae RepID TRXM MAIZE	18061	8.4022	13.0306	99.8	2	11.976	4.7783	5.0404	(R)MIAPVIDELAK(D)	(R)SIPTVLIFK(G)
UniRef90_Q42662	5 methyltetrahydropteroyltriglutamate homocysteine methyltransferase n 1 Tax Solenostemon scutellar	84536	6.0599	13.0306	99.8	4	9.4241	2.0661	2.7085	(K)FALESFWDGK(S)	(K)ALGVDTVPVLVGPVSYLILSKPAK(G)	(K)KLNLPILPTTTIGSFPQTVELR(R)	(K)YGAGIGPGVYDIHSPR(I)
UniRef90_Q43417	Peroxidase n 1 Tax Cenchrus ciliaris RepID Q43417 CENCI	32473	7.5004	13.034	100	2	10.8626	3.1017	3.6425	(K)QTVSCADILAVGAR(H) Carbamidomethyl C (5)	(K)GLLHSDQELFNGGSTDNTVR(N)
UniRef90_Q43831	RuBisCO large subunit binding protein subunit beta chloroplastic Fragment n 2 Tax Poaceae RepID R	53379	4.6774	12.6457	67.92	1	2.2044	5.9907	6.8075	(R)DLINVLEEAIR(G)
UniRef90_Q4H1G2	Methionine synthase n 1 Tax Beta vulgaris RepID Q4H1G2 BETVU	87747	6.013	13.0363	100	3	7.0529	5.0047	5.0065	(K)FALESFWDGK(S)	(K)ALGVDTVPVLVGPVSYLLLSKPAK(G)	(K)KLNLPILPTTTIGSFPQTVELR(R)
UniRef90_Q52NW0	C4 phosphoenolpyruvate carboxylase n 1 Tax Echinochloa crus galli RepID Q52NW0 ECHCG	109316	5.6023	13.0296	99.7	9	8.61	4.0496	4.9188	(R)EIQAAFR(T)	(R)AQPTPQDEMR(Y)	(K)FSSWMGGDR(D)	(K)QQVMVGYSDSGK(D)	(R)FVEYFR(S)	(R)SATPETEYGR(L)	(R)AIPWIFSWTQTR(F)	(K)EMYNEWPFFR(V)	(R)IRDPNFK(V)
UniRef90_Q53MP2	Beta D xylosidase n 2 Tax Oryza sativa RepID Q53MP2 ORYSJ	82557	6.6194	13.0329	100	2	2.3346	2.6822	3.1305	(R)TSLLLPGK(Q)	(R)ADPATGYPGR(S)
UniRef90_Q53P93	Fructose bisphosphate aldolase n 2 Tax Oryza sativa subsp japonica RepID Q53P93 ORYSJ	15834	7.1646	12.3434	50.2	1	6.2069	3.903	3.903	(K)AAQDALLLR(A)
UniRef90_Q53P96	Fructose bisphosphate aldolase n 1 Tax Oryza sativa subsp japonica RepID Q53P96 ORYSJ	39328	7.1129	12.7001	71.71	5	13.7741	2.8822	3.8137	(R)LASIGLENTEANR(Q)	(R)EAAYYQQGAR(F)	(R)TFEVAQK(V)	(K)AAQDALLLR(A)	(K)YTSDGEAAEAK(E)
UniRef90_Q56WQ1	Aspartate aminotransferase Fragment n 1 Tax Arabidopsis thaliana RepID Q56WQ1 ARATH	20685	8.6885	12.8744	85.37	1	5.3476	6.753	7.0922	(R)ISLAGLSLAK(C)
UniRef90_Q5CCP6	Beta galactosidase n 1 Tax Pyrus pyrifolia RepID Q5CCP6 PYRPY	94782	8.1167	13.0329	100	1	1.4085	7.0951	7.0951	(R)RLLISGSIHYPR(S)
UniRef90_Q5D5T4	Phosphoenolpyruvate carboxylase Fragment n 1 Tax Hordeum spontaneum RepID Q5D5T4 HORSP	55721	5.3637	13.0363	100	2	5.8943	2.5417	2.8335	(K)NIGINER(V)	(R)GGGPTHLAILSQPPDTINGSLR(V)
UniRef90_Q5I3F3	Peroxidase 5 Fragment n 1 Tax Triticum monococcum RepID Q5I3F3 TRIMO	27533	5.716	12.6218	66.31	2	10.4247	1.6044	1.661	(R)GFEVIDSIK(A)	(R)DSVVALGGPSWTVPLGRR(D)
UniRef90_Q5I7F9	Actin Fragment n 3 Tax Eukaryota RepID Q5I7F9 9PEZI	17966	5.0197	13.033	100	2	16.3522	2.0216	2.3581	(R)VAPEEHPVLLTEAPINPK(S)	(R)DLTDYLMK(I)
UniRef90_Q5N7F1	Putative uncharacterized protein P0581F09 9 n 1 Tax Oryza sativa subsp japonica RepID Q5N7F1 ORYSJ	14728	7.9966	13.034	100	2	16.9231	3.6843	4.5196	(R)AGDHQTAHQGPMSPYNIMYPCK(C) Oxidation M (18), Carbamidomethyl C (21)	(R)AGDHQTAHQGPMSPYNIMYPCK(C) Oxidation M (12), Carbamidomethyl C (21)
UniRef90_Q5QNA5	Os01g0208700 protein n 1 Tax Oryza sativa subsp japonica RepID Q5QNA5 ORYSJ	114125	5.697	13.0276	99.5	7	4.5365	3.6189	4.6527	(R)VTPEVTR(D)	(R)DVCLLAR(M) Carbamidomethyl C (3)	(K)YYIEFWK(K)	(K)LTIFHGR(G)	(R)FVEYFR(A)	(R)VTIDLLEMVFAK(G)	(R)VTIDLLEMVFAK(G) Oxidation M (8)
UniRef90_Q5U1S9	Class III peroxidase 14 n 3 Tax Oryza sativa RepID Q5U1S9 ORYSJ	37174	5.7693	13.0324	99.98	2	7.0225	4.2916	4.6033	(R)LHFHDCFVR(G) Carbamidomethyl C (6)	(K)LLPLNLGLFFSDNQLR(V)
UniRef90_Q5VS63	Putative polygalacturonase n 2 Tax Oryza sativa RepID Q5VS63 ORYSJ	51393	5.9288	13.0363	100	1	2.0619	2.6962	2.6962	(R)LEGIQGAPFR(G)
UniRef90_Q5Z6G3	Putative RNA polymerase I II and III 16 5 kDa subunit n 1 Tax Oryza sativa subsp japonica RepID Q5	43542	9.2578	13.0362	100	1	4.2929	8.9492	8.9492	(R)GLLVGFSREGITAAAER(R)
UniRef90_Q6AVA8	Pyruvate phosphate dikinase 1 chloroplastic n 5 Tax Oryza sativa RepID PPDK1 ORYSJ	102722	5.9319	13.0329	100	2	2.8511	5.4165	5.8522	(R)AMDGLPVTIR(L)	(K)AGLDYVSCSPFRVPIAR(L) Carbamidomethyl C (8)
UniRef90_Q6ERF5	Putative uncharacterized protein OJ1610 C11 16 n 1 Tax Oryza sativa subsp japonica RepID Q6ERF5 ORY	6621	8.5507	12.6652	69.25	1	8.1967	8.7147	8.7179	(K)LGSDK(S)
UniRef90_Q6EUS1	Class III peroxidase 27 n 2 Tax Oryza sativa RepID Q6EUS1 ORYSJ	33300	8.0898	13.0329	100	5	16.8224	3.2305	3.7671	(K)NAGPNANSLR(G)	(K)NAGPNANSLRGFEVIDSIK(S)	(R)GFEVIDSIK(S)	(R)TASQSAANSNLPSPSSSAAALVSAFASK(G)	(R)FDNGYFR(N)
UniRef90_Q6F2N2	Putative glycoside hydrolase n 2 Tax Oryza sativa subsp japonica RepID Q6F2N2 ORYSJ	30869	5.2405	12.616	65.93	1	4.5614	5.992	5.992	(R)NFEYANLSFIEQR(E)
UniRef90_Q6L619	Beta galactosidase n 1 Tax Raphanus sativus RepID Q6L619 RAPSA	92580	8.3602	13.0296	99.7	2	2.9377	4.6173	4.9721	(R)TDNEPFKAEMQR(F)	(R)LPAWSVSILPDCK(N) Carbamidomethyl C (12)
UniRef90_Q6LBU9	GADPH 383 AA Fragment n 2 Tax Magnoliophyta RepID Q6LBU9 MAIZE	40923	7.1691	12.6658	69.3	4	15.9269	2.4196	2.7629	(K)YDSTLGIFDADVKPVGDNAISVDGK(V)	(R)AAALNIVPTSTGAAK(A)	(K)AVSLVLPNLK(G)	(K)TLAEEVNQAFR(D)
UniRef90_Q6TM44	Germin like protein n 3 Tax Zea mays RepID Q6TM44 MAIZE	21873	6.0375	13.0306	99.8	3	24.0566	6.8756	6.9456	(K)SSVTANDFYFHGLAGQGK(I)	(K)AAVTPAFVGQFPGVNGLGISAAR(L)	(K)VTFLDDAQVK(K)
UniRef90_Q6Z8I7	Os02g0752200 protein n 2 Tax Oryza sativa RepID Q6Z8I7 ORYSJ	84253	6.325	13.0362	100	4	4.4872	3.6786	4.4502	(K)YAAVFVR(G)	(K)TAEDAVADVLK(A)	(K)ITEQDINR(A)	(R)ALHNLFAVR(M)
UniRef90_Q6ZDE3	Abscisic acid 8 hydroxylase 2 n 3 Tax Oryza sativa RepID ABAH2 ORYSJ	56519	9.8329	13.0363	100	1	3.1373	2.8505	2.8505	(R)GYNCFPNRFPGTLYHK(A) Carbamidomethyl C (4)
UniRef90_Q6ZFJ4	Os02g0103800 protein n 3 Tax Oryza sativa RepID Q6ZFJ4 ORYSJ	38723	7.8181	13.0363	100	1	3.4286	7.3159	7.3926	(K)GIDDIMIDLAAK(D)
UniRef90_Q7G3T8	Beta galactosidase 13 n 6 Tax Oryza sativa RepID BGA13 ORYSJ	91940	6.0577	13.0329	100	2	2.1739	4.6461	5.252	(R)RIIISGSIHYPR(S)	(R)YYHVPR(S)
UniRef90_Q7M1R1	Chitinase a n 1 Tax Gladiolus x gandavensis RepID Q7M1R1 9ASPA	30695	5.7638	12.4514	55.92	1	3.2847	8.1952	8.1952	(K)FTDVPINPR(I)
UniRef90_Q84UB3	Beta conglycinin alpha subunit Fragment n 1 Tax Glycine max RepID Q84UB3 SOYBN	44991	5.4928	12.9592	92.92	12	27.7778	4.0287	4.9591	(R)SQQLQNLR(D)	(R)MITLAIPVNKPGR(F)	(K)NILEASYDTK(F)	(R)LQESVIVEISK(K)	(R)LQESVIVEISKK(Q)	(R)KTISSEDKPFNLR(S)	(K)TISSEDKPFNLR(S)	(R)SRDPIYSNK(L)	(K)LFEITPEK(N)	(K)LFEITPEKNPQLR(D)	(R)QQQEEQPLEVR(K)	(K)DNVISQIPSQVQELAFPGSAK(D)
UniRef90_Q8GUY1	Pectinesterase Fragment n 1 Tax Lolium perenne RepID Q8GUY1 LOLPR	24837	7.8074	12.4743	57.22	1	4.4248	1.001	1.001	(R)VGADLSAFYR(C)
UniRef90_Q8H959	Phosphoenolpyruvate carboxylase n 1 Tax Eleocharis vivipara RepID Q8H959 9POAL	110738	5.9332	13.0324	99.98	5	4.0289	4.3431	5.0456	(R)VTPEVTR(D)	(R)DVCLLAR(L) Carbamidomethyl C (3)	(K)LTLFHGR(G)	(R)FVEYFR(L)	(R)AIPWIFSWTQTR(F)
UniRef90_Q8HDD9	ATP synthase subunit beta Fragment n 3 Tax Chlamydomonadales RepID Q8HDD9 9CHLO	40752	5.142	13.0363	100	1	3.4574	2.6558	2.6558	(K)TVIIMELINNIAK(A)
UniRef90_Q8LM49	Putative uncharacterized protein n 2 Tax Oryza sativa RepID Q8LM49 ORYSJ	8895	8.3146	13.0362	100	1	8.3333	3.6721	3.6721	(R)CPINALK(L) Carbamidomethyl C (1)
UniRef90_Q8RUV9	Beta galactosidase 1 n 3 Tax Oryza sativa RepID BGAL1 ORYSJ	91652	5.7111	13.0329	100	2	2.1765	4.6461	5.252	(R)RIILSGSIHYPR(S)	(R)YYHVPR(S)
UniRef90_Q8RVH5	Basic 7S globulin 2 low kDa subunit n 2 Tax Glycine max RepID 7SBG2 SOYBN	47174	8.174	13.0363	100	7	27.0208	5.894	6.3159	(R)ANTHQCLSCPAASRPGCHK(N) Carbamidomethyl C (6), Carbamidomethyl C (9), Carbamidomethyl C (17)	(R)NIQGVAGLGHAPISLPNQLASHFGLQHQFTTCLSR(Y) Carbamidomethyl C (32)	(K)SVAPFGLCFNSNK(I) Carbamidomethyl C (8)	(K)INAYPSVDLVMDKPNGPVWR(I)	(R)AEVTLGTR(Q)	(K)LMVFDLAR(S)	(R)VGFSTSSLHSHGVK(C)
UniRef90_Q8RVZ5	Phosphoenolpyruvate carboxylase Fragment n 2 Tax Andropogoneae RepID Q8RVZ5 9POAL	45483	5.1918	13.0363	100	4	9.0452	3.301	3.7598	(R)EIQAAFR(T)	(R)AQPTPQDEMR(Y)	(R)YGMSYIHETVWK(G)	(K)YYIEFWK(Q)
UniRef90_Q8RW05	Putative phosphoenolpyruvate carboxylase Fragment n 7 Tax Andropogoneae RepID Q8RW05 SORBI	45591	5.3732	13.0363	100	6	15.3266	3.0773	3.5908	(R)EIQAAFR(T)	(R)AQPTPQDEMR(Y)	(K)NIGINER(L)	(K)YYIEFWK(Q)	(K)AIADGSLLDLLR(Q)	(R)HTDVIDAITTHLGIGSYR(S)
UniRef90_Q8RW22	Putative phosphoenolpyruvate carboxylase Fragment n 1 Tax Paspalidium geminatum RepID Q8RW22 PASGE	45756	5.5518	13.0324	99.98	5	12.8788	3.2788	4.1097	(R)AQPTPQDEMR(Y)	(K)FSSWMGGDR(D)	(R)VTPEVTR(D)	(R)DVCLLAR(M) Carbamidomethyl C (3)	(R)HTDVIDAITTHLGIGSYR(E)
UniRef90_Q8S2R2	Putative phosphoenolpyruvate carboxylase Fragment n 1 Tax Aristida mauritiana RepID Q8S2R2 9POAL	43753	5.2621	13.0363	100	4	11.5486	2.3571	2.8203	(R)EIQAAFR(T)	(R)AQPTPQDEMR(Y)	(K)FSSWMGGDR(D)	(R)HTDVIDAITTHLGIGSYR(S)
UniRef90_Q8S2Z8	Putative C4 phosphoenolpyruvate carboxylase n 1 Tax Setaria italica RepID Q8S2Z8 SETIT	110000	5.8015	13.0306	99.8	12	15.1452	4.6722	5.0548	(R)AQPTPQDEMR(Y)	(R)HTDVIDAITTHLGIGSYR(E)	(R)QEWLLSELR(G)	(K)QQVMVGYSDSGK(D)	(R)GGGPTHLAILSQPPDTINGSLR(V)	(R)FTAATLEHGMHPPVSPKPEWR(A)	(R)FVEYFR(S)	(R)SATPETEYGR(L)	(R)AIPWIFSWTQTR(F)	(K)EMYNEWPFFR(V)	(R)IRDPNFK(V)	(K)VTPQPPLSK(E)
UniRef90_Q8S6Z1	ATPase alpha subunit 3 partial Fragment n 1 Tax Oryza sativa subsp japonica RepID Q8S6Z1 ORYSJ	29298	5.0984	12.8822	86.04	2	11.4815	5.7368	6.4478	(R)VVQVGDGIAR(I)	(R)SVYEPLQTGLIAIDSMIPIGR(G)
UniRef90_Q8VX35	Phosphoenolpyruvate carboxylase isoform 1 Fragment n 1 Tax Vanilla planifolia RepID Q8VX35 VANPL	41090	9.2521	13.0363	100	4	10.989	4.2974	4.7998	(R)GGGPTHLAILSQPPDTINGSLR(V)	(R)FVEYFR(L)	(R)VTIDLIEMVFAK(G)	(R)VTIDLIEMVFAK(G) Oxidation M (8)
UniRef90_Q8VXE5	Phosphoenolpyruvate carboxylase isoform 1 Fragment n 1 Tax Mesembryanthemum crystallinum RepID Q8	41344	9.8205	13.0363	100	4	7.6503	4.4835	4.945	(R)FVEYFR(L)	(R)VTIDLLEMVFAK(G)	(R)VTIDLLEMVFAK(G) Oxidation M (8)	(K)DLLEGDPFLK(Q)
UniRef90_Q8WL30	Ribulose bisphosphate carboxylase large chain Fragment n 102 Tax eudicotyledons RepID Q8WL30 9ROSI	51379	5.9718	13.0355	100	3	5.7692	1.4174	1.6346	(K)DTDILAAFR(V)	(R)FVFCAEALYK(A) Carbamidomethyl C (4)	(R)DDFIEKDR(S)
UniRef90_Q93XG7	Phosphoenolpyruvate carboxylase isoform 3 n 3 Tax Hydrilla verticillata RepID Q93XG7 HYDVE	110270	5.8019	13.0363	100	5	5.2577	4.2543	4.5332	(R)EIQAAFR(T)	(R)NIGINER(V)	(R)QEWLLSELR(G)	(R)GGGPTHLAILSQPPDTINGSIR(V)	(R)FVEYFR(S)
UniRef90_Q944G9	Probable fructose bisphosphate aldolase 2 chloroplastic n 1 Tax Arabidopsis thaliana RepID ALFC2 AR	42915	7.1755	13.0363	100	2	5.2764	5.4452	5.5706	(R)ATPEQVAAYTLK(L)	(K)ANSLAQLGK(Y)
UniRef90_Q946P2	Ribulose 1 5 bisphosphate carboxylase oxygenase large subunit Fragment n 1 Tax uncultured Chloroph	21827	7.3489	13.0363	100	2	15.4639	3.4373	4.7003	(R)GGLDFTKDDENVNSQPFMR(W)	(R)EITLGFVDLIR(D)
UniRef90_Q947C6	Putative nodulin like like protein n 1 Tax Triticum monococcum RepID Q947C6 TRIMO	43563	9.6187	13.0329	100	1	5.8968	26035.7	26035.7	(K)LMATAMQCLFSALQSFVVAVVVEK(D) Oxidation M (6), Carbamidomethyl C (8)
UniRef90_Q9BAH7	Ribulose bisphosphate carboxylase large chain Fragment n 11 Tax Streptophyta RepID Q9BAH7 AGARO	51747	6.2203	13.0355	100	3	6.867	3.5222	4.3464	(K)DTDILAAFR(V)	(K)TFQGPPHGIQVER(D)	(R)FVFCAEALYK(A) Carbamidomethyl C (4)
UniRef90_Q9FQ80	Phosphoenolpyruvate carboxylase n 1 Tax Chloris gayana RepID Q9FQ80 9POAL	108449	5.6808	13.0363	100	7	6.2827	4.332	4.9645	(K)FSSWMGGDR(D)	(R)QPLPVVPLFER(L)	(R)FVEYFR(S)	(R)SATPETEYGR(M)	(R)AIPWIFSWTQTR(F)	(R)VTLDLLEMVFAK(G)	(R)VTLDLLEMVFAK(G) Oxidation M (8)
UniRef90_Q9FV16	Chloroplast NADP dependent glyceraldehyde 3 phosphate dehydrogenase B subunit Fragment n 2 Tax Vir	18164	6.0965	13.0363	100	2	14.6199	4.0399	4.3338	(K)IIDEEFGIVK(G)	(R)AAALNIVPTSTGAAK(A)
UniRef90_Q9FXL2	Vf14 3 3c protein n 2 Tax Papilionoideae RepID Q9FXL2 VICFA	29664	4.5917	13.033	100	2	6.8441	3.2324	3.8414	(R)NLISVAYK(N)	(K)DSTLIMQLLR(D)
UniRef90_Q9FXT4	Alpha galactosidase n 4 Tax Oryza sativa RepID AGAL ORYSJ	45792	7.9078	13.0315	99.89	6	13.6691	3.3768	4.5397	(R)QTFPSGIK(A)	(K)ALADYVHAK(G)	(K)MPGSLDHEEQDVK(T)	(K)YDNCNDAGR(S) Carbamidomethyl C (4)	(K)APLLIGCDVR(S) Carbamidomethyl C (7)	(R)KAVVLWNR(Q)
UniRef90_Q9LLB8	Exoglucanase n 2 Tax Zea mays RepID Q9LLB8 MAIZE	66900	6.9851	13.0285	99.59	7	15.7556	3.4702	4.2963	(K)IGQMTQIER(E)	(R)LGIPIIYGIDAVHGHNNVYK(A)	(K)ATIFPHNVGLGATR(D)	(R)IGEATALEVR(A)	(K)MHANHFLVTDFLK(N)	(K)FTMGLFENPYPDSSLAGELGK(Q)	(K)SSYAPLLPLPK(K)
UniRef90_Q9LSC0	Genomic DNA chromosome 3 P1 clone MVC8 n 1 Tax Arabidopsis thaliana RepID Q9LSC0 ARATH	38419	9.5662	13.0363	100	1	2.439	0.478	0.4927	(R)VLLPCHKR(T) Carbamidomethyl C (5)
UniRef90_Q9LVN7	DNA polymerase delta catalytic subunit n 2 Tax Arabidopsis thaliana RepID DPOD1 ARATH	121659	8.6083	13.0363	100	1	0.7401	4.8159	4.8159	(R)YAAWLSLK(R)
UniRef90_Q9SLP6	Ferredoxin n 2 Tax Andropogoneae RepID Q9SLP6 MAIZE	39297	8.4249	13.0335	100	3	10.9859	4.6548	5.0352	(R)LYSIASSAIGDFGDSK(T)	(R)LIYTNDAGEIVK(G)	(K)DNTYVYMCGLK(G) Carbamidomethyl C (8)
UniRef90_Q9SNK3	EST C74302 E30840 corresponds to a region of the predicted gene n 3 Tax Poaceae RepID Q9SNK3 ORYSJ	47081	6.2239	13.0217	98.92	6	16.4414	5.3391	5.5565	(K)VAINGFGR(I)	(K)ILDEEFGIVK(G)	(R)AAALNIVPTSTGAAK(A)	(K)AVALVLPQLK(G)	(R)VPTPNVSVVDLVINTVK(T)	(K)TGITADDVNAAFR(K)
UniRef90_Q9SNY6	Pyruvate orthophosphate dikinase n 1 Tax Saccharum officinarum RepID Q9SNY6 SACOF	102470	5.393	13.0329	100	3	4.7518	3.3553	3.3577	(R)TPEDLDAMK(D)	(K)VGICGEHGGEPSSVAFFAK(A) Carbamidomethyl C (4)	(K)AGLDYVSCSPFRVPIAR(L) Carbamidomethyl C (8)
UniRef90_Q9SUL1	AT4g16190 dl4135w n 1 Tax Arabidopsis thaliana RepID Q9SUL1 ARATH	41237	6.5187	13.034	100	1	2.4129	3.0929	3.0929	(R)EQGAVTPVK(N)
UniRef90_Q9XE93	Exhydrolase II n 1 Tax Zea mays RepID Q9XE93 MAIZE	68330	6.1251	12.8421	82.66	12	28.7066	5.1768	6.0888	(K)VGQMTQIER(I)	(R)IVASPQALR(D)	(R)IVASPQALRDYYIGSLLSGGGSVPR(K)	(R)DYYIGSLLSGGGSVPR(K)	(R)KQATAAEWVAMVSDFQK(A)	(R)LGIPMIYGIDAVHGHNNVYGATIFPHNVGLGATR(D)	(R)IGAATALEVR(A)	(R)CYESYSEDHR(I) Carbamidomethyl C (1)	(R)LNFQGFTISDWEGIDR(V)	(R)TTVGTTVLDAVK(A)	(R)SGGFSYAIVAVGEHPYTETK(G)	(R)SVDQLPMNYGDAHYDPLFPLGFGLTTQGK(M)
UniRef90_Q9XEI3	Beta D glucan exohydrolase isoenzyme ExoI n 1 Tax Hordeum vulgare var distichum RepID Q9XEI3 HORVD	67862	6.2388	13.0363	100	3	6.1905	2.306	2.881	(K)IGQMTQIER(L)	(R)IGEATALEVR(A)	(K)SGGFSYAIVAVGEHPYTETK(G)
UniRef90_Q9XET0	Putative uncharacterized protein n 1 Tax Glycine max RepID Q9XET0 SOYBN	15088	9.4202	13.0363	100	2	17.8571	3.8796	5.0829	(K)GAAQGATEAVK(Q)	(K)QTLGLGEHDQDNRR(N)
UniRef90_Q9ZNZ4	Napin type 2S albumin 1 n 2 Tax Glycine max RepID Q9ZNZ4 SOYBN	17822	5.9577	13.0363	100	2	12.9032	2.3924	2.641	(K)IMDNQSEQLEGK(E)	(R)ELMNLAIR(C)
UniRef90_Q9ZW79	Putative clathrin binding protein Epsin n 1 Tax Arabidopsis thaliana RepID Q9ZW79 ARATH	30781	9.5504	12.8011	79.34	1	2.9963	4.6285	4.6285	(R)VIDEIRER(A)
